# Supplementary material for: Resolvin D1 Modulates the Inflammatory Processes of Human Periodontal Ligament Cells via NF-κB and MAPK Signaling Pathways
Source: Biomedicines. 2025 Dec 10;13(12):3038. doi: 10.3390/biomedicines13123038 (PMC12730625; doi:10.3390/biomedicines13123038)
Supplement: Supplementary file 1 [file biomedicines-13-03038-s001.zip]

Archive with 3 entries (3 files):
- Supplementry Table S3.xlsx
- Supplementry Table S1.xlsx
- Supplementry Table S2.xlsx
