# Supplementary material for: Resolvin D1 Modulates the Inflammatory Processes of Human Periodontal Ligament Cells via NF-κB and MAPK Signaling Pathways
Source: Biomedicines. 2025 Dec 10;13(12):3038. doi: 10.3390/biomedicines13123038 (PMC12730625; doi:10.3390/biomedicines13123038)
Supplement: Supplementary file 1 [file biomedicines-13-03038-s001.zip › Supplementry Table S3.xlsx]

## Sheet: Summary
Group_1	Group_1 Samples	Group_2	Group_2 Samples	Up	Down
L	L_2,L_3	C	C_1,C_3	396	106
R	R_2,R_3	L	L_2,L_3	78	68
R	R_2,R_3	C	C_1,C_3	396	91

## Sheet: L_vs_C
ID	L_2	L_3	C_1	C_3	baseMeanA	baseMeanB	baseMean	log2FoldChange	lfcSE	stat	pvalue	padj	type
RNF14	5390.36	5248.74	5543.39	5819.79	5319.55	5681.59	5500.57	-0.0952285	0.0685711	-1.38876	0.164907	0.42499	Not DEG
UBE2Q2	8129.13	7818.14	8105.79	8203.18	7973.63	8154.48	8064.06	-0.0326242	0.0577254	-0.565162	0.571963	0.811557	Not DEG
RNF10	11211.4	11808.1	12456.6	12231.7	11509.7	12344.1	11926.9	-0.100677	0.0528854	-1.90367	0.0569527	0.208851	Not DEG
RNF11	12313.6	12314.2	14863.9	14812.4	12313.9	14838.2	13576	-0.269028	0.0451335	-5.96073	2.51118e-09	5.74412e-08	Not DEG
RNF13	4150.18	4015.79	2951.08	3016.05	4082.99	2983.57	3533.28	0.452332	0.0801226	5.6455	1.64703e-08	3.40355e-07	Not DEG
CBX4	1875.31	1933.92	1833.77	1753.94	1904.62	1793.85	1849.23	0.0867437	0.107844	0.804341	0.4212	0.705676	Not DEG
REM1	97.5537	94.5938	35.4352	83.216	96.0737	59.3256	77.6997	0.694207	0.598203	1.16049	0.24585	0.536709	Not DEG
REM2	21.7939	9.70193	15.5029	9.60185	15.7479	12.5524	14.1501	0.321969	1.1972	0.268936	0.787979	0.921156	Not DEG
RPEL1	5.18902	1.61699	4.42939	7.4681	3.40301	5.94875	4.67588	-0.820254	1.95241	-0.420123	0.674396	NA	Not DEG
MVB12B	770.051	840.834	713.132	883.37	805.442	798.251	801.847	0.0132597	0.183785	0.0721479	0.942484	0.977142	Not DEG
NBEAL1	1563.97	1819.11	1997.66	1865.96	1691.54	1931.81	1811.67	-0.190584	0.126356	-1.50831	0.131475	0.367827	Not DEG
MZT2A	2185.62	2284.8	2555.76	2196.69	2235.21	2376.22	2305.72	-0.087854	0.114765	-0.765514	0.443966	0.725058	Not DEG
MZT2B	6989.62	7111.51	7609.7	7197.12	7050.56	7403.41	7226.99	-0.0702845	0.0625882	-1.12297	0.261451	0.555033	Not DEG
CHMP1B	4716.82	5081.38	4259.97	4113.86	4899.1	4186.91	4543.01	0.227104	0.0781755	2.90506	0.00367182	0.0249615	Not DEG
PMM2	5115.34	4813.77	4407.25	4497.93	4964.56	4452.59	4708.57	0.156608	0.0741487	2.11208	0.0346799	0.146792	Not DEG
PMM1	4093.1	4442.67	5390.57	5046.3	4267.89	5218.44	4743.16	-0.289538	0.0812837	-3.56207	0.000367942	0.00353088	Not DEG
ASS1	1895.03	2379.4	1026.51	1123.42	2137.21	1074.96	1606.09	0.992165	0.150128	6.60881	3.87417e-11	1.06342e-09	Not DEG
NCBP1	7751.37	8215.11	8074.79	8189.31	7983.24	8132.05	8057.64	-0.026317	0.0606551	-0.433881	0.664375	0.860873	Not DEG
SPX	19.7183	26.6803	50.938	34.1399	23.1993	42.539	32.8691	-0.870754	0.788787	-1.10392	0.26963	0.565193	Not DEG
ZNF709	246.998	250.633	218.148	199.505	248.815	208.826	228.821	0.253038	0.294165	0.860193	0.389683	0.681383	Not DEG
ZNF708	748.257	753.516	919.099	619.853	750.887	769.476	760.181	-0.034938	0.222238	-0.15721	0.87508	0.952765	Not DEG
ZNF879	417.198	312.079	331.097	300.858	364.638	315.978	340.308	0.204897	0.271797	0.753861	0.450933	0.72972	Not DEG
NCBP2	7347.66	7562.65	6887.71	7422.23	7455.16	7154.97	7305.06	0.0593741	0.0662722	0.895912	0.3703	0.663275	Not DEG
NID2	34900.3	35043.4	22007.4	23270.6	34971.9	22639	28805.4	0.627353	0.0429916	14.5924	3.13745e-48	3.21434e-46	Not DEG
ZNF875	1492.36	1042.15	1385.29	1407.2	1267.26	1396.25	1331.75	-0.141288	0.183927	-0.768175	0.442384	0.724018	Not DEG
RPL37	27651.3	30401.8	28052.5	30917.9	29026.5	29485.2	29255.9	-0.022498	0.0619055	-0.363425	0.716287	0.888336	Not DEG
COPRS	5046.85	5083.81	6009.58	5514.66	5065.33	5762.12	5413.72	-0.185817	0.0742024	-2.50419	0.0122731	0.0667226	Not DEG
ZNF700	1568.12	1521.59	1438.45	1304.78	1544.85	1371.62	1458.23	0.171515	0.12552	1.36643	0.171803	0.436574	Not DEG
ZNF707	1129.13	1102.79	1197.04	949.516	1115.96	1073.28	1094.62	0.0563607	0.165169	0.341231	0.73293	0.895856	Not DEG
ZNF706	2956.71	3386.78	3227.92	2989.38	3171.74	3108.65	3140.2	0.0297433	0.10389	0.286297	0.77465	0.915809	Not DEG
ZNF704	8.30244	37.9992	48.7233	39.4743	23.1508	44.0988	33.6248	-0.918958	0.937473	-0.98025	0.326963	0.624505	Not DEG
ZC3H10	1186.21	1150.49	1025.4	1207.7	1168.35	1116.55	1142.45	0.0650201	0.149393	0.435229	0.663396	0.860475	Not DEG
ZC3H13	10758.9	11758.7	11230.7	11989.5	11258.8	11610.1	11434.5	-0.0440465	0.0653	-0.674525	0.499977	0.764995	Not DEG
RNF115	6651.29	6248.85	6695.03	6658.35	6450.07	6676.69	6563.38	-0.0502021	0.0654978	-0.76647	0.443397	0.72483	Not DEG
ZC3H15	8200.73	8416.42	7855.53	8093.29	8308.58	7974.41	8141.49	0.0593544	0.057343	1.03508	0.300633	0.597244	Not DEG
ZC3H14	8144.69	8184.38	8410.31	8529.64	8164.54	8469.98	8317.26	-0.0529689	0.0546018	-0.970093	0.332	0.630962	Not DEG
HMGCLL1	0	0	0	7.4681	0	3.73405	1.86703	-4.47074	4.60015	-0.971869	0.331116	NA	Not DEG
GRIN1	0	6.46795	7.75144	0	3.23398	3.87572	3.55485	-0.248873	3.1397	-0.0792665	0.936821	NA	Not DEG
DHX8	6984.43	6612.67	6950.83	6147.32	6798.55	6549.07	6673.81	0.0538072	0.0798423	0.673919	0.500363	0.765193	Not DEG
DHX9	27598.3	27836.4	28467.7	28567.6	27717.4	28517.7	28117.5	-0.0410266	0.0362639	-1.13134	0.257914	0.550893	Not DEG
TCOF1	6327.5	6358	6512.32	6070.5	6342.75	6291.41	6317.08	0.0118271	0.0675771	0.175017	0.861066	0.948336	Not DEG
NSRP1	5331.2	5270.57	4843.54	4733.71	5300.89	4788.63	5044.76	0.146571	0.0676573	2.16638	0.0302822	0.133418	Not DEG
NUP98	15534.9	15431.7	17223.7	17121.2	15483.3	17172.4	16327.9	-0.149415	0.0425556	-3.51106	0.000446322	0.00417831	Not DEG
XPC	4300.66	4405.48	3920.01	4101.06	4353.07	4010.53	4181.8	0.118349	0.0757004	1.56338	0.117963	0.343636	Not DEG
SP1	9397.32	9923.45	9125.66	9541.04	9660.39	9333.35	9496.87	0.0499216	0.05952	0.838737	0.401617	0.691277	Not DEG
GRINA	20274.6	20018.3	13519.6	13271.9	20146.4	13395.8	16771.1	0.588712	0.0432792	13.6027	3.86135e-42	3.57802e-40	Not DEG
SP3	11873.5	11924.5	12293.8	12136.7	11899	12215.3	12057.1	-0.0378021	0.0474541	-0.796603	0.425681	0.709416	Not DEG
NUP93	6088.8	6159.11	7297.43	6374.56	6123.95	6835.99	6479.97	-0.158546	0.0807716	-1.96289	0.0496586	0.188921	Not DEG
SP5	5.18902	7.27645	0	5.33436	6.23273	2.66718	4.44996	1.22237	2.34107	0.522143	0.601571	NA	Not DEG
SP6	66.4195	65.488	78.6217	34.1399	65.9538	56.3808	61.1673	0.227159	0.649562	0.349711	0.726556	0.892882	Not DEG
SP7	0	0	4.42939	9.60185	0	7.01562	3.50781	-5.38025	2.9724	-1.81007	0.0702854	NA	Not DEG
SPPL3	3051.15	3331.8	3064.03	2845.35	3191.47	2954.69	3073.08	0.111816	0.0960734	1.16386	0.244479	0.534803	Not DEG
GOLIM4	14456.6	14046.8	15177.3	14765.5	14251.7	14971.4	14611.6	-0.0712073	0.0473355	-1.50431	0.132501	0.369844	Not DEG
OPA3	2480.35	2499.86	2408.48	2450.6	2490.11	2429.54	2459.83	0.035562	0.0924806	0.384534	0.700583	0.880647	Not DEG
OPA1	10207.8	10107.8	10594	11098.7	10157.8	10846.3	10502.1	-0.0947202	0.0536575	-1.76527	0.0775178	0.258121	Not DEG
RAB40C	1636.62	1490.86	1855.92	1751.8	1563.74	1803.86	1683.8	-0.206738	0.119488	-1.7302	0.0835947	0.272615	Not DEG
RAB40B	550.037	390.503	689.878	543.038	470.27	616.458	543.364	-0.392285	0.251747	-1.55825	0.119174	0.345883	Not DEG
RAB40A	88.2134	47.7011	114.057	75.7479	67.9573	94.9024	81.4298	-0.486048	0.570259	-0.852329	0.394032	0.684822	Not DEG
FAM162B	575.982	559.478	675.483	695.6	567.73	685.542	626.636	-0.272357	0.17833	-1.52727	0.126695	0.35936	Not DEG
FBL	6901.4	7406.61	7714.9	8321.6	7154.01	8018.25	7586.13	-0.164251	0.0704856	-2.33027	0.0197918	0.0974384	Not DEG
SLC66A1	1250.55	1201.42	1493.81	1561.9	1225.99	1527.86	1376.92	-0.317987	0.123884	-2.56681	0.0102638	0.0580554	Not DEG
SLC66A2	3103.04	3090.06	3483.72	3347.84	3096.55	3415.78	3256.17	-0.141536	0.0828123	-1.70912	0.0874283	0.28043	Not DEG
SLC66A3	1751.81	2078.64	1984.37	2134.81	1915.23	2059.59	1987.41	-0.103952	0.126738	-0.820209	0.412097	0.6998	Not DEG
GTSE1	7529.28	7671.8	9906.34	9429.01	7600.54	9667.68	8634.11	-0.346897	0.0581271	-5.96789	2.40337e-09	5.52358e-08	Not DEG
FAM183A	0	4.04247	0	0	2.02123	0	1.01062	3.34534	4.83385	0.692066	0.488896	NA	Not DEG
OVCH2	20.7561	9.70193	13.2882	26.6718	15.229	19.98	17.6045	-0.39931	1.10408	-0.361669	0.7176	0.8887	Not DEG
OVCH1	0	8.89343	9.96614	8.53498	4.44672	9.25056	6.84864	-1.03872	2.03568	-0.510256	0.609872	0.833142	Not DEG
FLG2	16.6049	12.1274	17.7176	17.07	14.3661	17.3938	15.88	-0.279051	1.07897	-0.258627	0.795923	0.923614	Not DEG
SPPL2A	10489.1	9616.23	11138.8	10853.3	10052.7	10996.1	10524.4	-0.129776	0.0620826	-2.09038	0.0365833	0.152018	Not DEG
SPPL2C	5.18902	0	5.53674	0	2.59451	2.76837	2.68144	-0.102969	3.46199	-0.0297426	0.976272	NA	Not DEG
SPPL2B	3494.29	3267.93	3368.55	3623.1	3381.11	3495.83	3438.47	-0.0486445	0.0893058	-0.544696	0.585963	0.820066	Not DEG
ITGA9	37.361	29.1058	38.7572	44.8086	33.2334	41.7829	37.5081	-0.332963	0.719773	-0.462594	0.643655	0.850851	Not DEG
UGCG	38759.9	37618.4	40731.6	39850.9	38189.2	40291.2	39240.2	-0.0773885	0.0370691	-2.08768	0.0368268	0.152681	Not DEG
MYO3B	5.18902	1.61699	0	0	3.40301	0	1.7015	4.08528	3.93375	1.03852	0.299028	NA	Not DEG
ATP2A1	140.104	117.232	101.876	120.557	128.668	111.216	119.942	0.208611	0.414594	0.50317	0.614845	0.834913	Not DEG
ATP2A2	48221.6	48677	47301.5	48376.2	48449.3	47838.9	48144.1	0.0183095	0.0336739	0.543731	0.586627	0.820554	Not DEG
ATP2A3	147.368	110.764	140.633	72.5473	129.066	106.59	117.828	0.275203	0.495441	0.55547	0.578573	0.816155	Not DEG
HSD11B1L	231.431	207.783	235.865	176.034	219.607	205.95	212.778	0.0922347	0.328818	0.280503	0.779091	0.918083	Not DEG
ITGA2	2010.23	1994.55	1483.85	1271.71	2002.39	1377.78	1690.09	0.539543	0.1268	4.25509	2.08967e-05	0.000262753	Not DEG
ITGA3	17502.6	16761.7	16260.3	16142.8	17132.1	16201.6	16666.9	0.0803737	0.0463051	1.73574	0.0826094	0.27012	Not DEG
ITGA4	3025.2	2941.3	4516.87	4520.34	2983.25	4518.61	3750.93	-0.599263	0.0770722	-7.77535	7.52405e-15	2.72288e-13	Not DEG
ITGA5	51585.1	52134.9	33073.2	34777.9	51860	33925.5	42892.8	0.612246	0.0393383	15.5636	1.28645e-54	1.41783e-52	Not DEG
RIT1	3494.29	4081.28	3939.95	3553.75	3787.78	3746.85	3767.32	0.016387	0.105439	0.155417	0.876493	0.952935	Not DEG
ITGA7	8022.23	7775.29	8184.41	7890.58	7898.76	8037.5	7968.13	-0.0252781	0.0589607	-0.428729	0.668121	0.863047	Not DEG
TRHR	0	2.42548	0	21.3374	1.21274	10.6687	5.94073	-3.10353	2.70326	-1.14807	0.25094	0.54277	Not DEG
ARF4	38768.2	39403.6	36199.2	36523.3	39085.9	36361.3	37723.6	0.1043	0.034564	3.0176	0.00254783	0.0184315	Not DEG
DENND4B	4958.63	5101.6	5055.05	4617.42	5030.11	4836.23	4933.17	0.0569602	0.0781202	0.729136	0.465919	0.742485	Not DEG
CT55	0	0	0	8.53498	0	4.26749	2.13374	-4.66337	4.37581	-1.06572	0.286552	NA	Not DEG
SWAP70	13374.2	13006.2	14659.1	14971.4	13190.2	14815.2	14002.7	-0.167797	0.0472343	-3.55244	0.000381673	0.00365061	Not DEG
PREB	4819.57	4458.84	5124.81	4686.77	4639.21	4905.79	4772.5	-0.0809407	0.0838737	-0.965031	0.334529	0.632557	Not DEG
UFSP1	87.1756	93.7853	97.4467	140.827	90.4805	119.137	104.809	-0.396727	0.457177	-0.867774	0.385518	0.677275	Not DEG
PHLDA3	5883.32	5623.08	6923.14	7002.95	5753.2	6963.05	6358.12	-0.2757	0.0637761	-4.32293	1.53969e-05	0.000198224	Not DEG
PHLDA2	4478.13	3906.64	4312.02	4437.12	4192.39	4374.57	4283.48	-0.0620665	0.0913357	-0.679543	0.496794	0.762943	Not DEG
GAP43	32.172	46.0842	47.616	75.7479	39.1281	61.6819	50.405	-0.653662	0.662641	-0.98645	0.323912	0.621754	Not DEG
PAMR1	6762.34	6582.76	6634.12	6169.72	6672.55	6401.92	6537.23	0.0596553	0.068096	0.876047	0.381004	0.673494	Not DEG
MDK	9124.38	8406.72	3501.44	3332.91	8765.55	3417.17	6091.36	1.35881	0.0742247	18.3068	7.30889e-75	1.00311e-72	Up
SQLE	4828.91	4845.3	4960.92	4971.62	4837.11	4966.27	4901.69	-0.0379957	0.0675548	-0.562442	0.573815	0.812749	Not DEG
MRPL28	3817.05	3715.84	4314.23	4001.84	3766.44	4158.03	3962.24	-0.142802	0.0815291	-1.75154	0.0798526	0.263722	Not DEG
FBXL13	11.4159	16.9784	6.64409	4.26749	14.1971	5.45579	9.82645	1.38355	1.39059	0.994936	0.319767	0.618038	Not DEG
FBXL12	1883.62	2052.77	1800.55	1855.29	1968.19	1827.92	1898.06	0.107242	0.111146	0.964875	0.334607	0.632557	Not DEG
FBXL15	693.254	602.328	617.9	544.105	647.791	581.003	614.397	0.156173	0.196228	0.795875	0.426104	0.709703	Not DEG
CYP27B1	52.9281	98.6363	25.469	58.678	75.7822	42.0735	58.9278	0.850677	0.702475	1.21097	0.225907	0.511337	Not DEG
FBXL17	2433.65	2664.8	2789.41	3123.8	2549.22	2956.61	2752.92	-0.21344	0.105803	-2.01734	0.0436604	0.173086	Not DEG
HRH1	2109.86	2043.06	1884.71	2165.75	2076.46	2025.23	2050.84	0.0356906	0.116308	0.306864	0.758947	0.909433	Not DEG
FBXL19	1342.92	1401.93	1523.71	1566.17	1372.42	1544.94	1458.68	-0.170486	0.119878	-1.42216	0.15498	0.408505	Not DEG
FBXL18	3944.7	3698.05	4186.88	3934.62	3821.37	4060.75	3941.06	-0.0880093	0.0834148	-1.05508	0.291388	0.587542	Not DEG
GHDC	1951.07	1829.62	1503.78	1466.95	1890.35	1485.36	1687.86	0.347415	0.114121	3.04427	0.00233243	0.0171202	Not DEG
SDK1	0	0	0	7.4681	0	3.73405	1.86703	-4.47074	4.60015	-0.971869	0.331116	NA	Not DEG
SDK2	24.9073	12.9359	4.42939	8.53498	18.9216	6.48218	12.7019	1.53996	1.27703	1.20589	0.22786	0.513481	Not DEG
GRP	0	0	9.96614	0	0	4.98307	2.49153	-4.88541	4.13964	-1.18015	0.23794	NA	Not DEG
TPRN	735.804	910.364	910.24	1092.48	823.084	1001.36	912.221	-0.281727	0.1859	-1.51547	0.129653	0.364974	Not DEG
THSD4	3934.32	4197.7	4310.91	4880.94	4066.01	4595.92	4330.97	-0.176509	0.0910424	-1.93875	0.0525314	0.196662	Not DEG
THSD1	416.16	360.588	421.9	413.946	388.374	417.923	403.149	-0.106982	0.228881	-0.467412	0.640205	0.848881	Not DEG
COL4A5	35.2854	29.1058	19.9323	9.60185	32.1956	14.7671	23.4813	1.1248	0.9487	1.18562	0.235772	0.523977	Not DEG
COL4A4	98.5915	190.805	107.413	112.022	144.698	109.717	127.208	0.402629	0.473644	0.850066	0.395288	0.686154	Not DEG
COL4A3	48.7768	20.2123	7.75144	6.40123	34.4946	7.07634	20.7855	2.28182	1.06801	2.13652	0.0326372	0.140976	Up
COL4A2	145709	156770	134587	143412	151240	139000	145120	0.121787	0.0461509	2.63888	0.00831794	0.0491509	Not DEG
COL4A1	133475	152311	117763	134478	142893	126121	134507	0.180137	0.133698	1.34734	0.17787	0.446456	Not DEG
GRN	21746.2	20623.1	16942.4	16745.6	21184.6	16844	19014.3	0.33059	0.0467654	7.06912	1.55918e-12	4.85717e-11	Not DEG
CHST3	8699.92	8751.14	11301.6	11266.2	8725.53	11283.9	10004.7	-0.370901	0.0505534	-7.33681	2.18747e-13	7.21616e-12	Not DEG
CHST2	982.801	681.56	882.557	878.036	832.181	880.296	856.239	-0.0828077	0.209142	-0.39594	0.692149	0.876514	Not DEG
CHST5	34.2476	6.46795	26.5764	24.5381	20.3578	25.5572	22.9575	-0.337789	1.09356	-0.308888	0.757407	0.908688	Not DEG
CHST4	4.15122	0	0	0	2.07561	0	1.0378	3.36818	4.83308	0.696902	0.485864	NA	Not DEG
CHST7	880.059	919.258	980.003	1035.93	899.658	1007.97	953.813	-0.163695	0.147731	-1.10806	0.267835	0.563399	Not DEG
CHST6	95.4781	121.274	189.357	115.222	108.376	152.289	130.333	-0.488402	0.446883	-1.09291	0.274434	0.570189	Not DEG
ITGAX	3.11341	0	0	0	1.55671	0	0.778354	2.95072	4.84919	0.608497	0.542858	NA	Not DEG
MLNR	0	2.42548	4.42939	12.8025	1.21274	8.61593	4.91433	-2.78306	2.2783	-1.22155	0.221878	0.50562	Not DEG
HRH4	2.07561	0	5.53674	5.33436	1.0378	5.43555	3.23668	-2.43341	2.65414	-0.916836	0.359229	NA	Not DEG
HLCS	3591.84	3900.17	4197.96	4197.07	3746.01	4197.52	3971.76	-0.163617	0.0819391	-1.99681	0.0458454	0.178761	Not DEG
NOG	66.4195	86.5088	87.4805	93.8847	76.4642	90.6826	83.5734	-0.243713	0.493099	-0.494248	0.621131	0.838935	Not DEG
ITGAV	26878.1	27019.9	36713	36481.7	26949	36597.4	31773.2	-0.441477	0.0351127	-12.5732	2.96636e-36	2.41087e-34	Not DEG
HIBCH	1401.04	1460.95	1601.23	1502.16	1430.99	1551.69	1491.34	-0.116395	0.121104	-0.96112	0.336492	0.634166	Not DEG
ZNF703	2528.09	2461.86	2742.9	2332.18	2494.98	2537.54	2516.26	-0.0243974	0.112869	-0.216157	0.828865	0.936434	Not DEG
ITGAL	8.30244	4.04247	15.5029	25.6049	6.17245	20.5539	13.3632	-1.74787	1.2406	-1.40889	0.158868	0.41479	Not DEG
ITGAM	0	4.85096	0	0	2.42548	0	1.21274	3.60713	4.82574	0.747478	0.454775	NA	Not DEG
ITGAE	605.04	539.265	750.782	677.464	572.153	714.123	643.138	-0.320633	0.187046	-1.71419	0.0864936	0.278485	Not DEG
LOC100287896	119.348	156.039	240.295	208.04	137.693	224.167	180.93	-0.700313	0.351833	-1.99047	0.046539	0.180728	Not DEG
SMAD9	1441.51	1469.84	1895.78	1715.53	1455.68	1805.66	1630.67	-0.310556	0.119894	-2.59026	0.00959044	0.0550816	Not DEG
TRERF1	4690.88	4771.73	4160.31	4120.26	4731.3	4140.28	4435.79	0.192647	0.0711193	2.70879	0.00675297	0.041505	Not DEG
LRPAP1	9444.03	9123.05	9358.2	8887.04	9283.54	9122.62	9203.08	0.025087	0.0584771	0.429006	0.667919	0.863047	Not DEG
SMAD5	8635.58	8450.38	9941.77	9885.64	8542.98	9913.71	9228.34	-0.214835	0.0529806	-4.05498	5.01392e-05	0.000585884	Not DEG
SMAD6	4361.89	4057.02	3959.88	3500.41	4209.46	3730.14	3969.8	0.174178	0.0939442	1.85406	0.0637307	0.226345	Not DEG
SMAD7	4486.43	4030.34	4179.13	4159.73	4258.39	4169.43	4213.91	0.0298571	0.0850179	0.351186	0.725449	0.892221	Not DEG
GOLPH3L	2579.98	2298.55	2205.84	2173.22	2439.27	2189.53	2314.4	0.155124	0.106881	1.45137	0.146676	0.394134	Not DEG
SMAD1	1436.32	1305.72	1235.8	1160.76	1371.02	1198.28	1284.65	0.193701	0.134445	1.44075	0.149656	0.399825	Not DEG
SMAD2	4667.01	6225.4	5521.24	5578.67	5446.21	5549.96	5498.08	-0.0266079	0.12078	-0.220301	0.825637	0.935537	Not DEG
SMAD3	27190.5	27954.5	28388	28785.3	27572.5	28586.6	28079.6	-0.0520046	0.0386278	-1.3463	0.178205	0.446757	Not DEG
MUS81	4574.64	4095.83	4743.88	4067.98	4335.24	4405.93	4370.58	-0.0236571	0.102142	-0.231609	0.816842	0.932032	Not DEG
HS3ST4	4.15122	0	0	0	2.07561	0	1.0378	3.36818	4.83308	0.696902	0.485864	NA	Not DEG
AMMECR1L	4490.58	4649.65	4754.95	4891.61	4570.12	4823.28	4696.7	-0.0775616	0.0715188	-1.08449	0.278146	0.574049	Not DEG
NECAP1	3774.5	4135.45	3299.9	3250.76	3954.97	3275.33	3615.15	0.27258	0.0868406	3.13885	0.00169613	0.0130557	Not DEG
IGF2R	33218.1	35868	30540.7	30363.2	34543	30451.9	32497.5	0.182038	0.0470219	3.87135	0.000108234	0.00117157	Not DEG
TMPRSS11D	8.30244	3.23398	0	0	5.76821	0	2.8841	4.84734	3.19769	1.51589	0.129548	NA	Not DEG
RAD21L1	8.30244	25.8718	55.3674	14.9362	17.0871	35.1518	26.1195	-1.0311	1.07474	-0.959392	0.337361	0.634838	Not DEG
PLRG1	6625.35	6910.2	6422.62	6168.65	6767.77	6295.64	6531.7	0.104631	0.064873	1.61286	0.106775	0.322207	Not DEG
M1AP	36.3232	36.3822	53.1527	58.678	36.3527	55.9153	46.134	-0.621293	0.643888	-0.964909	0.33459	0.632557	Not DEG
CKS1B	5286.58	5142.02	5802.51	5712.03	5214.3	5757.27	5485.78	-0.143104	0.0658431	-2.17341	0.0297498	0.13179	Not DEG
SLC36A1	3299.18	3626.1	4004.17	4283.49	3462.64	4143.83	3803.24	-0.258571	0.0895549	-2.88729	0.0038858	0.0261112	Not DEG
ST13	24169.4	24435.1	24244.3	16640	24302.3	20442.1	22372.2	0.249556	0.24654	1.01223	0.311427	0.608209	Not DEG
HYI	2044.48	2022.04	3083.97	2501.81	2033.26	2792.89	2413.07	-0.457878	0.124779	-3.66951	0.000243014	0.00241982	Not DEG
MROH2A	0	3.23398	0	5.33436	1.61699	2.66718	2.14208	-0.708572	3.70443	-0.191277	0.848308	NA	Not DEG
RNF112	680.8	666.199	682.127	636.923	673.5	659.525	666.512	0.0301699	0.174884	0.172514	0.863033	0.948971	Not DEG
ERICH5	30.0963	20.2123	2.2147	4.26749	25.1543	3.24109	14.1977	2.9512	1.2815	2.30292	0.0212835	0.102731	Up
ERICH3	9.34024	4.04247	5.53674	4.26749	6.69136	4.90212	5.79674	0.442483	1.746	0.253427	0.799939	0.925448	Not DEG
ERICH2	0	9.70193	4.42939	27.7387	4.85096	16.084	10.4675	-1.71116	1.88513	-0.907713	0.36403	0.657713	Not DEG
ERICH1	1292.07	1173.93	1263.48	1177.83	1233	1220.66	1226.83	0.0138965	0.137663	0.100946	0.919594	0.970304	Not DEG
C14orf119	5159.97	4708.67	4533.48	4529.94	4934.32	4531.71	4733.01	0.122277	0.0788156	1.55143	0.120799	0.348894	Not DEG
ART1	0	0	5.53674	0	0	2.76837	1.38419	-4.03718	4.82729	-0.836326	0.402972	NA	Not DEG
ART3	0	10.5104	0	0	5.25521	0	2.62761	4.72056	4.06129	1.16233	0.245101	NA	Not DEG
ART4	0	7.27645	0	0	3.63822	0	1.81911	4.19033	4.64502	0.902112	0.366997	NA	Not DEG
HAUS7	1159.23	1079.34	1081.88	937.78	1119.28	1009.83	1064.56	0.148168	0.152459	0.971858	0.331121	0.6297	Not DEG
RNF111	4324.53	4294.72	4314.23	4055.18	4309.63	4184.7	4247.17	0.0424654	0.0766751	0.553836	0.579691	0.816797	Not DEG
TCEA2	820.904	750.282	726.421	750.011	785.593	738.216	761.904	0.0889738	0.166511	0.534343	0.593104	0.823952	Not DEG
TCEA3	1502.74	1456.1	1535.89	1327.19	1479.42	1431.54	1455.48	0.0474275	0.133269	0.355877	0.721933	0.890888	Not DEG
TCEA1	13199.8	13110.5	7527.76	14841.3	13155.2	11184.5	12169.8	0.234124	0.476459	0.491383	0.623155	0.839647	Not DEG
COX4I2	0	0	2.2147	0	0	1.10735	0.553674	-2.71391	4.8905	-0.554935	0.578939	NA	Not DEG
COX4I1	9886.13	9446.44	9591.85	9386.34	9666.29	9489.1	9577.69	0.0264513	0.0557984	0.474052	0.635463	0.846895	Not DEG
BFAR	7036.32	7394.49	7234.31	7210.99	7215.4	7222.65	7219.02	-0.00112803	0.0613535	-0.0183857	0.985331	0.992151	Not DEG
ZC3H18	6082.57	5492.91	6112.56	5520	5787.74	5816.28	5802.01	-0.00744329	0.0850866	-0.087479	0.930291	0.97387	Not DEG
DUOXA2	5.18902	3.23398	0	12.8025	4.2115	6.40123	5.30637	-0.609388	2.29802	-0.26518	0.790871	0.92172	Not DEG
GCHFR	55.0037	63.871	58.6895	104.553	59.4373	81.6215	70.5294	-0.456923	0.57701	-0.791881	0.42843	0.711751	Not DEG
CRTAM	0	12.1274	0	4.26749	6.0637	2.13374	4.09872	1.51029	3.00718	0.502228	0.615507	NA	Not DEG
EDA	163.973	107.53	84.1585	120.557	135.751	102.358	119.054	0.40436	0.463295	0.87279	0.382777	0.675151	Not DEG
LAPTM4B	6949.14	6825.31	7614.13	7352.88	6887.22	7483.5	7185.36	-0.119878	0.0599883	-1.99835	0.045679	0.178271	Not DEG
FLRT1	80.9488	42.0417	85.2658	42.6749	61.4952	63.9704	62.7328	-0.0602056	0.669963	-0.0898641	0.928395	0.973216	Not DEG
CCDC116	21.7939	22.6378	37.6498	37.3405	22.2159	37.4952	29.8555	-0.754646	0.794936	-0.949317	0.34246	0.638108	Not DEG
CCDC117	4302.74	3761.11	3710.72	3861.01	4031.93	3785.87	3908.9	0.0901568	0.094068	0.958422	0.33785	0.635183	Not DEG
CCDC114	19.7183	37.1907	48.7233	39.4743	28.4545	44.0988	36.2767	-0.625732	0.772562	-0.809944	0.417972	0.704182	Not DEG
CCDC115	1728.98	1641.24	1751.83	1756.07	1685.11	1753.95	1719.53	-0.0581966	0.111283	-0.522962	0.601001	0.828597	Not DEG
CCDC112	906.004	983.129	1001.04	997.525	944.566	999.284	971.925	-0.0805516	0.147554	-0.545911	0.585127	0.819674	Not DEG
CCDC113	424.462	415.566	321.131	358.469	420.014	339.8	379.907	0.305408	0.232034	1.31622	0.1881	0.459737	Not DEG
CCDC110	102.743	121.274	192.679	138.693	112.008	165.686	138.847	-0.56294	0.404548	-1.39153	0.164065	0.423647	Not DEG
ABCD4	1496.51	1595.16	1544.75	1375.2	1545.84	1459.97	1502.91	0.0830214	0.128785	0.644652	0.519153	0.7775	Not DEG
LEO1	4688.8	4279.36	3735.09	3824.74	4484.08	3779.91	4132	0.245919	0.0831611	2.95714	0.00310505	0.0217593	Not DEG
MTCL1	7359.08	7874.73	7993.95	8271.46	7616.9	8132.7	7874.8	-0.0941874	0.0640407	-1.47074	0.141361	0.38515	Not DEG
ATP1A4	3.11341	0	0	0	1.55671	0	0.778354	2.95072	4.84919	0.608497	0.542858	NA	Not DEG
ATP1A3	85.1	101.87	70.8703	64.0123	93.4851	67.4413	80.4632	0.472653	0.497608	0.94985	0.342189	0.637856	Not DEG
ATP1A2	19.7183	4.04247	8.85879	17.07	11.8804	12.9644	12.4224	-0.137051	1.37188	-0.0999002	0.920424	0.970304	Not DEG
ATP1A1	53406.5	54908.1	50361.1	51553.4	54157.3	50957.2	52557.3	0.0879278	0.0352162	2.4968	0.0125318	0.0679259	Not DEG
MGRN1	6666.86	6735.56	7395.98	6973.07	6701.21	7184.53	6942.87	-0.100345	0.0636847	-1.57566	0.115105	0.337858	Not DEG
NHEJ1	1195.55	1169.89	1167.15	937.78	1182.72	1052.46	1117.59	0.168458	0.160876	1.04713	0.29504	0.591063	Not DEG
CRTAP	25490.6	25335.8	24021.7	23073.2	25413.2	23547.5	24480.3	0.11001	0.0414639	2.65315	0.00797442	0.0474099	Not DEG
SPHK2	1642.85	1435.89	1571.33	1410.4	1539.37	1490.87	1515.12	0.0454836	0.136003	0.334432	0.738054	0.898617	Not DEG
SPHK1	6567.23	6608.63	6964.11	7209.92	6587.93	7087.02	6837.47	-0.105349	0.0606551	-1.73685	0.0824134	0.269797	Not DEG
DPT	0	19.4039	13.2882	17.07	9.70193	15.1791	12.4405	-0.634494	1.74689	-0.363213	0.716446	0.888336	Not DEG
ADPGK	2923.5	6882.71	5532.31	5893.4	4903.1	5712.86	5307.98	-0.220436	0.593773	-0.371246	0.710455	0.885388	Not DEG
CUEDC2	3217.2	3030.24	3493.68	3276.36	3123.72	3385.02	3254.37	-0.116247	0.089158	-1.30384	0.19229	0.464668	Not DEG
IPO13	4044.33	4257.53	3949.91	3880.21	4150.93	3915.06	4033	0.084781	0.0773031	1.09673	0.272758	0.568574	Not DEG
CPEB4	3971.68	4043.28	3894.54	4263.22	4007.48	4078.88	4043.18	-0.0254642	0.0830438	-0.306636	0.759121	0.909433	Not DEG
C11orf98	1972.87	1964.64	2039.74	2109.21	1968.75	2074.47	2021.61	-0.0755429	0.101981	-0.740753	0.458843	0.736417	Not DEG
CPEB1	456.634	480.245	508.273	507.831	468.44	508.052	488.246	-0.116654	0.201694	-0.578372	0.563013	0.807046	Not DEG
ZNF45	1748.7	1728.56	1554.72	1854.22	1738.63	1704.47	1721.55	0.0283778	0.130546	0.217378	0.827914	0.935931	Not DEG
CPEB3	204.448	249.825	168.317	289.122	227.136	228.72	227.928	-0.0094238	0.370622	-0.025427	0.979714	0.990281	Not DEG
CPEB2	12985	12555.9	11525.3	11063.5	12770.5	11294.4	12032.4	0.17708	0.0523677	3.38147	0.000720996	0.00630731	Not DEG
RBMXL1	2214.68	2112.59	2035.31	1975.85	2163.64	2005.58	2084.61	0.10912	0.102427	1.06535	0.286716	0.583052	Not DEG
RBMXL3	0	0	5.53674	2.13374	0	3.83524	1.91762	-4.50794	3.74971	-1.20221	0.229282	NA	Not DEG
SRBD1	1843.14	1989.7	2045.27	1945.97	1916.42	1995.62	1956.02	-0.0577875	0.109694	-0.526806	0.598328	0.827422	Not DEG
ABAT	363.232	257.101	303.413	269.919	310.166	286.666	298.416	0.111633	0.29705	0.375805	0.707062	0.883846	Not DEG
CDH20	10.378	6.46795	3.32205	4.26749	8.423	3.79477	6.10888	1.14618	1.70426	0.672539	0.501241	0.76557	Not DEG
ZNF780A	1182.06	1097.93	1261.27	1145.82	1140	1203.55	1171.77	-0.0787047	0.140597	-0.559791	0.575622	0.813922	Not DEG
ZNF780B	1627.28	1570.1	1321.07	1645.12	1598.69	1483.09	1540.89	0.107885	0.145149	0.743267	0.45732	0.735523	Not DEG
TLN2	5044.77	4917.26	5774.82	5666.16	4981.01	5720.49	5350.75	-0.199876	0.0665157	-3.00495	0.00265627	0.019102	Not DEG
FRG1	2372.42	2326.04	2411.81	2174.28	2349.23	2293.05	2321.14	0.0349143	0.104482	0.334165	0.738255	0.898617	Not DEG
FRG2	0	0	7.75144	5.33436	0	6.5429	3.27145	-5.27891	3.03077	-1.74177	0.0815488	NA	Not DEG
RHEBL1	119.348	122.891	111.842	124.824	121.119	118.333	119.726	0.0336621	0.404196	0.0832817	0.933628	0.975048	Not DEG
C2CD5	5290.73	3550.1	4226.75	4473.39	4420.41	4350.07	4385.24	0.0229528	0.288017	0.0796926	0.936482	0.975714	Not DEG
IFT80	3799.4	3737.67	4114.91	4172.54	3768.54	4143.72	3956.13	-0.137075	0.074789	-1.83283	0.066828	0.23393	Not DEG
IFT81	2741.88	2831.35	2683.11	2921.1	2786.61	2802.1	2794.36	-0.00787595	0.0949542	-0.0829447	0.933896	0.975158	Not DEG
TRAIP	847.887	981.512	1127.28	1106.35	914.699	1116.81	1015.76	-0.286832	0.153403	-1.86979	0.0615129	0.22074	Not DEG
IFT88	1302.45	1207.08	1432.91	1248.24	1254.76	1340.57	1297.67	-0.0958072	0.140856	-0.680179	0.496391	0.762601	Not DEG
TEX46	7.26463	0	0	0	3.63232	0	1.81616	4.17846	4.67119	0.894516	0.371046	NA	Not DEG
SARDH	338.324	314.504	270.193	361.67	326.414	315.931	321.173	0.0462215	0.276012	0.167462	0.867007	0.950551	Not DEG
C11orf91	186.805	170.592	221.47	192.037	178.699	206.753	192.726	-0.211012	0.325279	-0.64871	0.516526	0.775512	Not DEG
XPA	1175.83	966.15	879.235	1070.07	1070.99	974.654	1022.82	0.134801	0.178682	0.754422	0.450596	0.729578	Not DEG
CNTF	158.784	128.551	243.617	163.231	143.667	203.424	173.546	-0.503059	0.383255	-1.3126	0.189319	0.461343	Not DEG
MCM10	3928.09	4415.99	4112.69	3676.44	4172.04	3894.57	4033.3	0.0998878	0.0979366	1.01992	0.307765	0.605541	Not DEG
CREBL2	4948.25	4778.2	4811.43	4653.7	4863.23	4732.56	4797.89	0.0390887	0.0713263	0.548026	0.583674	0.818781	Not DEG
IL10RB	3739.21	3756.26	3262.25	3355.31	3747.74	3308.78	3528.26	0.179713	0.0791033	2.27188	0.0230936	0.109009	Not DEG
ZNF221	260.489	227.995	189.357	224.043	244.242	206.7	225.471	0.23951	0.30752	0.778842	0.436073	0.718458	Not DEG
ATG4C	1615.86	1304.91	1426.26	1360.26	1460.39	1393.26	1426.82	0.0667841	0.148727	0.44904	0.653403	0.856138	Not DEG
ATG4B	3203.7	2943.73	3512.51	3135.54	3073.72	3324.02	3198.87	-0.113318	0.100088	-1.13218	0.257559	0.550499	Not DEG
ATG4A	1076.2	1379.29	1143.89	1256.78	1227.75	1200.33	1214.04	0.0337425	0.166861	0.202219	0.839746	0.941514	Not DEG
THUMPD2	752.409	693.688	736.387	854.564	723.048	795.476	759.262	-0.138529	0.176583	-0.784502	0.432746	0.71557	Not DEG
CREB5	452.483	386.46	349.922	405.411	419.472	377.667	398.569	0.150117	0.23968	0.626322	0.531104	0.786092	Not DEG
ATG4D	912.231	907.939	1161.61	1096.74	910.085	1129.18	1019.63	-0.311166	0.142212	-2.18804	0.0286665	0.128218	Not DEG
STMP1	4988.73	4795.99	5528.99	5733.37	4892.36	5631.18	5261.77	-0.203236	0.0694803	-2.92508	0.00344363	0.0236646	Not DEG
LRGUK	40.4744	73.5729	18.8249	17.07	57.0237	17.9474	37.4856	1.67118	0.775631	2.15461	0.0311923	0.13619	Up
H1-7	12.4537	0	6.64409	0	6.22683	3.32205	4.77444	0.901816	2.90837	0.310077	0.756503	NA	Not DEG
UPK2	0	1.61699	0	0	0.808494	0	0.404247	2.03372	4.90564	0.414569	0.678458	NA	Not DEG
FAM171B	5044.77	4598.71	4721.73	4720.91	4821.74	4721.32	4771.53	0.0298277	0.0787592	0.378721	0.704895	0.883048	Not DEG
CFH	9094.28	9018.75	3874.61	4209.88	9056.52	4042.24	6549.38	1.16364	0.06912	16.8351	1.3504e-63	1.67911e-61	Up
GPT2	1949	2109.36	2014.27	1742.2	2029.18	1878.23	1953.71	0.112121	0.122874	0.912487	0.361512	0.656098	Not DEG
FBXO3	3103.04	2933.22	2858.07	2941.37	3018.13	2899.72	2958.92	0.057294	0.0889157	0.644363	0.51934	0.777599	Not DEG
PNP	4422.09	4943.94	4216.78	4171.47	4683.01	4194.13	4438.57	0.159654	0.0846427	1.88622	0.0592657	0.215193	Not DEG
ANKFY1	7597.77	7759.12	6133.6	6039.56	7678.44	6086.58	6882.51	0.335337	0.0597184	5.6153	1.96218e-08	3.99242e-07	Not DEG
CFB	7079.91	6368.51	687.663	643.324	6724.21	665.494	3694.85	3.33681	0.0994164	33.564	5.63226e-247	1.82085e-244	Up
SMKR1	12.4537	12.9359	8.85879	8.53498	12.6948	8.69688	10.6958	0.546061	1.29323	0.422245	0.672847	0.866245	Not DEG
CDKAL1	1407.26	1508.65	1169.36	1170.36	1457.96	1169.86	1313.91	0.318124	0.127748	2.49025	0.0127654	0.0689865	Not DEG
PNN	10852.3	11876	11941.6	12025.8	11364.1	11983.7	11673.9	-0.0762167	0.06049	-1.25999	0.207673	0.488398	Not DEG
ATP6V0E1	16126.5	16359.1	13695.7	13797.9	16242.8	13746.8	14994.8	0.240774	0.0442327	5.44336	5.22861e-08	1.01965e-06	Not DEG
ATP6V0E2	835.433	864.28	953.427	1644.05	849.856	1298.74	1074.3	-0.611918	0.239047	-2.55982	0.0104727	0.0590949	Not DEG
CFP	28.0207	2.42548	50.938	20.2706	15.2231	35.6043	25.4137	-1.23791	1.22173	-1.01324	0.310944	0.608036	Not DEG
AAAS	3437.21	3601.84	3522.48	3699.91	3519.53	3611.19	3565.36	-0.0368207	0.0830078	-0.443582	0.657345	0.857608	Not DEG
VPS26B	5214.97	5135.55	5497.99	5229.81	5175.26	5363.9	5269.58	-0.0516977	0.0692332	-0.746717	0.455234	0.734077	Not DEG
LAP3	23208.4	21997.5	6913.18	6319.08	22603	6616.13	14609.5	1.77245	0.060664	29.2174	1.16523e-187	2.92272e-185	Up
SIDT1	0	8.08494	0	0	4.04247	0	2.02123	4.34225	4.46652	0.972177	0.330962	NA	Not DEG
SERPINA10	47.739	86.5088	52.0454	42.6749	67.1239	47.3601	57.242	0.507203	0.635634	0.797949	0.4249	0.708475	Not DEG
SIDT2	5398.66	5144.45	5558.89	5378.1	5271.55	5468.5	5370.02	-0.0532041	0.0696698	-0.763661	0.445069	0.726075	Not DEG
ALPI	3.11341	0	0	0	1.55671	0	0.778354	2.95072	4.84919	0.608497	0.542858	NA	Not DEG
PYY	9.34024	1.61699	0	0	5.47862	0	2.73931	4.77134	3.32983	1.43291	0.151884	NA	Not DEG
SIX4	2092.21	2082.68	2213.59	1848.89	2087.45	2031.24	2059.34	0.0395294	0.123723	0.319498	0.749349	0.904391	Not DEG
SIX5	1548.41	1636.39	1657.7	1590.71	1592.4	1624.2	1608.3	-0.0280302	0.116342	-0.24093	0.809609	0.929466	Not DEG
SIX6	0	12.1274	8.85879	4.26749	6.0637	6.56314	6.31342	-0.101474	2.16379	-0.0468965	0.962596	0.984333	Not DEG
CHDH	313.417	177.869	271.3	242.18	245.643	256.74	251.192	-0.0666418	0.360329	-0.184947	0.85327	0.945461	Not DEG
SAGE1	8.30244	5.65946	0	4.26749	6.98095	2.13374	4.55735	1.70318	2.30884	0.737681	0.460708	NA	Not DEG
MR1	5481.69	4990.02	3351.94	4007.17	5235.86	3679.56	4457.71	0.508473	0.104375	4.87159	1.10704e-06	1.77175e-05	Not DEG
SIX2	5366.49	5163.04	4268.83	4332.57	5264.77	4300.7	4782.73	0.291521	0.0707265	4.12181	3.75907e-05	0.000451585	Not DEG
SIX3	20.7561	0	7.75144	16.0031	10.378	11.8773	11.1277	-0.204612	1.88318	-0.108652	0.913478	0.967901	Not DEG
CNPY4	1796.44	1773.84	1503.78	1477.62	1785.14	1490.7	1637.92	0.259976	0.112004	2.32113	0.0202798	0.0991701	Not DEG
CNPY3	3385.32	3115.13	2953.3	2785.6	3250.22	2869.45	3059.84	0.179327	0.093765	1.91252	0.0558097	0.206019	Not DEG
CNPY2	4650.4	3945.45	3557.91	3526.01	4297.93	3541.96	3919.94	0.278432	0.099656	2.79393	0.00520717	0.0334738	Not DEG
UFD1	5389.32	5623.08	5379.5	5189.26	5506.2	5284.38	5395.29	0.0596446	0.0691414	0.862647	0.388332	0.680083	Not DEG
COPG2	3261.82	3523.42	3552.37	3280.63	3392.62	3416.5	3404.56	-0.00957183	0.091893	-0.104163	0.91704	0.969598	Not DEG
KNDC1	44.6256	65.488	79.7291	72.5473	55.0568	76.1382	65.5975	-0.463912	0.564995	-0.82109	0.411595	0.69949	Not DEG
HMG20A	3777.61	3635.8	3080.64	3354.25	3706.7	3217.44	3462.07	0.203887	0.0879849	2.31729	0.0204879	0.0999523	Not DEG
HMG20B	7091.32	7308.78	9121.23	8435.76	7200.05	8778.49	7989.27	-0.285733	0.0653326	-4.37352	1.22258e-05	0.000160091	Not DEG
PHOSPHO2	121.423	168.975	156.136	133.359	145.199	144.748	144.973	0.00718758	0.396376	0.0181332	0.985533	0.992161	Not DEG
AAGAB	5505.56	5436.31	5303.09	5339.69	5470.93	5321.39	5396.16	0.0398793	0.0651193	0.612404	0.54027	0.793422	Not DEG
FBXO6	1133.28	1001.72	250.261	290.189	1067.5	270.225	668.864	1.98103	0.194633	10.1783	2.47842e-24	1.45976e-22	Up
C4orf19	47.739	4.85096	3.32205	11.7356	26.295	7.52882	16.9119	1.79649	1.41602	1.26869	0.204551	0.483399	Not DEG
SLC7A6OS	1424.91	928.959	1544.75	1322.92	1176.93	1433.84	1305.38	-0.286205	0.207478	-1.37945	0.167757	0.429898	Not DEG
C3orf70	1183.1	1038.11	1033.16	1185.29	1110.6	1109.23	1109.91	0.000793893	0.155646	0.00510062	0.99593	0.997795	Not DEG
MARCHF8	2257.23	2511.99	2500.39	2567.96	2384.61	2534.18	2459.39	-0.0870682	0.103199	-0.843696	0.398839	0.689348	Not DEG
MARCHF9	357.005	355.737	341.063	426.749	356.371	383.906	370.139	-0.107686	0.248334	-0.433632	0.664556	0.860979	Not DEG
SHOX2	932.987	852.961	857.088	805.488	892.974	831.288	862.131	0.102666	0.158942	0.645935	0.518322	0.776895	Not DEG
CCNO	46.7012	33.1482	21.0396	42.6749	39.9247	31.8572	35.891	0.322273	0.792712	0.406545	0.684342	0.871973	Not DEG
ZFP82	1046.11	954.023	961.179	945.249	1000.07	953.214	976.639	0.0685208	0.148587	0.461149	0.644692	0.851393	Not DEG
CHFR	3264.93	3326.95	3304.33	3317.97	3295.94	3311.15	3303.55	-0.00649522	0.0809004	-0.0802866	0.936009	0.975545	Not DEG
MARCHF2	1023.28	1054.28	1060.84	988.99	1038.78	1024.92	1031.85	0.019725	0.142952	0.137983	0.890254	0.958691	Not DEG
MARCHF3	523.054	473.777	514.917	419.281	498.416	467.099	482.757	0.0931924	0.222934	0.418027	0.675927	0.867525	Not DEG
MARCHF4	10973.7	11801.6	11562.9	11634.2	11387.7	11598.6	11493.1	-0.026142	0.0569979	-0.458649	0.646486	0.852205	Not DEG
MARCHF5	4496.81	4327.87	4606.57	4344.3	4412.34	4475.44	4443.89	-0.0206737	0.0765672	-0.270008	0.787154	0.921156	Not DEG
MARCHF6	10777.6	9501.42	11353.6	11142.4	10139.5	11248	10693.8	-0.150107	0.0702899	-2.13554	0.0327172	0.141154	Not DEG
MARCHF7	12340.5	12503.4	12169.8	12975.3	12421.9	12572.5	12497.2	-0.0173736	0.0541129	-0.321063	0.748163	0.903634	Not DEG
FBXO7	8878.42	8522.33	8577.52	7894.85	8700.38	8236.19	8468.28	0.0789842	0.0659951	1.19682	0.231377	0.517931	Not DEG
TXNIP	18772.9	11501.6	4722.84	9021.47	15137.2	6872.16	11004.7	1.13924	0.568721	2.00317	0.0451592	0.176866	Up
SYPL2	29.0585	51.7436	53.1527	71.4804	40.4011	62.3166	51.3588	-0.62024	0.665314	-0.932253	0.351206	0.646589	Not DEG
RFX8	564.566	753.516	819.438	916.443	659.041	867.94	763.491	-0.39552	0.203277	-1.94572	0.0516884	0.194256	Not DEG
RFX4	0	7.27645	0	0	3.63822	0	1.81911	4.19033	4.64502	0.902112	0.366997	NA	Not DEG
TPSD1	0	0	3.32205	0	0	1.66102	0.830511	-3.29961	4.85547	-0.679565	0.49678	NA	Not DEG
APP	50230.8	52969.3	46947.1	49780.2	51600	48363.7	49981.9	0.0935173	0.044996	2.07835	0.0376773	0.155102	Not DEG
RFX7	2998.22	2992.24	2938.9	3096.06	2995.23	3017.48	3006.35	-0.0107642	0.0869157	-0.123846	0.901437	0.963791	Not DEG
NRXN3	99.6293	126.125	74.1923	103.487	112.877	88.8395	100.858	0.346633	0.469432	0.73841	0.460265	0.738052	Not DEG
NRXN2	790.807	734.112	775.144	791.619	762.46	783.381	772.921	-0.0397156	0.163591	-0.242774	0.808181	0.928999	Not DEG
RFX3	457.672	654.072	481.697	543.038	555.872	512.367	534.119	0.1193	0.244387	0.488158	0.625438	0.840989	Not DEG
YDJC	691.178	644.37	727.528	722.272	667.774	724.9	696.337	-0.119031	0.171223	-0.695184	0.48694	0.757502	Not DEG
MYADML2	8.30244	3.23398	4.42939	11.7356	5.76821	8.08249	6.92535	-0.497339	1.66703	-0.298338	0.765446	0.91194	Not DEG
APC	6587.99	6749.31	7493.43	7382.75	6668.65	7438.09	7053.37	-0.157343	0.0592617	-2.65505	0.00792964	0.0472015	Not DEG
TMEM179B	3505.71	2972.83	2069.63	2352.45	3239.27	2211.04	2725.16	0.55021	0.120531	4.5649	4.99742e-06	7.16987e-05	Not DEG
ABCE1	14626.8	14086.4	14898.3	15001.3	14356.6	14949.8	14653.2	-0.0586199	0.0470834	-1.24502	0.213123	0.494867	Not DEG
UQCRC2	9697.25	10183	10080.2	10036.1	9940.12	10058.1	9999.12	-0.0167401	0.0548209	-0.305359	0.760093	0.909696	Not DEG
XPNPEP1	8685.39	8590.25	8400.35	8157.3	8637.82	8278.82	8458.32	0.0612041	0.0555747	1.10129	0.270769	0.566213	Not DEG
XPNPEP2	45.6634	65.488	26.5764	45.8755	55.5757	36.2259	45.9008	0.618866	0.699101	0.885231	0.376032	0.669094	Not DEG
UQCRC1	11812.3	11683.5	12834.2	12560.3	11747.9	12697.2	12222.6	-0.112155	0.0480533	-2.33398	0.0195969	0.0966755	Not DEG
GGCX	5860.48	5706.35	5888.88	6040.63	5783.42	5964.75	5874.09	-0.0447629	0.0645483	-0.693478	0.488009	0.758071	Not DEG
PAPLN	413.046	480.245	485.019	418.214	446.646	451.616	449.131	-0.0146439	0.227163	-0.0644645	0.9486	0.979127	Not DEG
ADNP	11754.2	10951.9	11166.5	11816.7	11353	11491.6	11422.3	-0.0178335	0.0608076	-0.293277	0.769311	0.913284	Not DEG
ZNF56	12.4537	0	0	11.7356	6.22683	5.8678	6.04731	0.0767872	2.72909	0.0281366	0.977553	0.98948	Not DEG
ZNF57	270.867	346.844	225.899	176.034	308.855	200.966	254.911	0.621783	0.313139	1.98565	0.0470726	0.182131	Not DEG
ELOA	9270.71	9339.72	8821.14	8543.51	9305.22	8682.32	8993.77	0.100042	0.0544967	1.83575	0.0663943	0.232804	Not DEG
KHDRBS1	18856.9	20015.9	22539	22341.4	19436.4	22440.2	20938.3	-0.207076	0.0468556	-4.41946	9.89488e-06	0.000132674	Not DEG
KHDRBS3	477.39	380.801	539.279	649.725	429.095	594.502	511.799	-0.472261	0.230067	-2.05271	0.0401006	0.162718	Not DEG
GGCT	2569.61	2191.02	2221.34	2135.88	2380.31	2178.61	2279.46	0.126933	0.116918	1.08566	0.277627	0.573532	Not DEG
TGFB1I1	11613	11631	14122	13292.2	11622	13707.1	12664.6	-0.238006	0.0530243	-4.48862	7.16877e-06	9.96096e-05	Not DEG
H2AC20	41.5122	56.5946	56.4748	60.8117	49.0534	58.6432	53.8483	-0.254824	0.60981	-0.417874	0.676039	0.867592	Not DEG
H2AC21	8.30244	0	0	3.20062	4.15122	1.60031	2.87576	1.36442	3.38984	0.402504	0.687313	NA	Not DEG
FBXO9	5035.43	5313.42	6069.38	6053.43	5174.43	6061.4	5617.91	-0.227862	0.0678169	-3.35996	0.000779542	0.00674243	Not DEG
ZNF395	4002.81	3923.62	3921.12	4071.18	3963.22	3996.15	3979.68	-0.0121384	0.0762655	-0.15916	0.873543	0.952412	Not DEG
ZNHIT6	3391.55	3720.69	3083.97	3536.68	3556.12	3310.32	3433.22	0.103638	0.103073	1.00548	0.314666	0.612328	Not DEG
LHCGR	0	6.46795	4.42939	25.6049	3.23398	15.0172	9.12557	-2.18963	1.92445	-1.13779	0.255207	0.548216	Not DEG
OR1Q1	3.11341	0	0	0	1.55671	0	0.778354	2.95072	4.84919	0.608497	0.542858	NA	Not DEG
USP17L11	2.07561	0	1.10735	2.13374	1.0378	1.62055	1.32918	-0.667228	3.77365	-0.176812	0.859656	NA	Not DEG
VPS37B	2771.98	3090.87	3625.46	3282.76	2931.42	3454.11	3192.77	-0.236007	0.101406	-2.32736	0.0199463	0.0979341	Not DEG
MKRN2OS	0	2.42548	4.42939	0	1.21274	2.2147	1.71372	-0.850105	4.01909	-0.211517	0.832484	NA	Not DEG
UQCRHL	178.502	169.784	222.577	158.964	174.143	190.77	182.457	-0.131538	0.355477	-0.370034	0.711358	0.885902	Not DEG
ATP5IF1	5103.92	4896.24	5132.56	5458.12	5000.08	5295.34	5147.71	-0.0831041	0.073268	-1.13425	0.25669	0.549409	Not DEG
TARS1	16532.2	16484.4	15002.4	15363	16508.3	15182.7	15845.5	0.120728	0.0441026	2.73744	0.00619195	0.0385783	Not DEG
C11orf1	234.544	384.035	337.741	305.125	309.289	321.433	315.361	-0.0528251	0.319221	-0.165481	0.868565	0.951253	Not DEG
TARS2	2374.5	2334.12	2209.16	2166.82	2354.31	2187.99	2271.15	0.105591	0.096273	1.09679	0.272735	0.568574	Not DEG
DPYSL2	9477.23	9507.08	8022.74	9355.4	9492.16	8689.07	9090.61	0.127458	0.0788189	1.61709	0.105858	0.32037	Not DEG
DPYSL3	7609.19	7197.21	8578.63	8037.81	7403.2	8308.22	7855.71	-0.166634	0.0660215	-2.52393	0.0116052	0.0638548	Not DEG
OSTM1	8173.75	8312.93	7486.78	7588.66	8243.34	7537.72	7890.53	0.129197	0.0561986	2.29893	0.0215087	0.103509	Not DEG
IGFBP2	6278.72	7169.72	9339.38	8616.06	6724.22	8977.72	7850.97	-0.416435	0.0817713	-5.09267	3.53047e-07	6.13635e-06	Not DEG
IGFBP3	21912.2	23910.4	21854.6	63233.5	22911.3	42544.1	32727.7	-0.892894	0.704355	-1.26768	0.204914	0.483785	Not DEG
LRFN1	34.2476	46.0842	93.0173	33.073	40.1659	63.0452	51.6055	-0.647308	0.742027	-0.872351	0.383017	0.675246	Not DEG
HBE1	7.26463	0	0	0	3.63232	0	1.81616	4.17846	4.67119	0.894516	0.371046	NA	Not DEG
B4GALT2	7490.88	7727.58	8730.34	7961	7609.23	8345.67	7977.45	-0.133053	0.0681263	-1.95303	0.0508161	0.192119	Not DEG
IGFBP4	270043	270203	245800	238601	270123	242200	256162	0.157419	0.0294853	5.3389	9.35104e-08	1.76674e-06	Not DEG
IGFBP5	11560.1	12700.6	7696.07	8178.64	12130.4	7937.36	10033.9	0.612137	0.067812	9.02697	1.76487e-19	8.44584e-18	Not DEG
MYRFL	9.34024	0	5.53674	0	4.67012	2.76837	3.71925	0.748866	3.12666	0.23951	0.81071	NA	Not DEG
SKP2	3956.11	3870.26	3462.68	3379.85	3913.19	3421.26	3667.23	0.193689	0.0781112	2.47965	0.0131511	0.0705466	Not DEG
SRARP	0	0	4.42939	0	0	2.2147	1.10735	-3.71502	4.83787	-0.767905	0.442544	NA	Not DEG
CKLF	1771.53	2185.36	1950.04	1812.62	1978.45	1881.33	1929.89	0.0736674	0.136098	0.541282	0.588313	0.821775	Not DEG
GJA1	52037.6	53861.1	54208	54493.7	52949.3	54350.9	53650.1	-0.0376002	0.0348469	-1.07901	0.280582	0.576459	Not DEG
GJA3	4.15122	0	9.96614	12.8025	2.07561	11.3843	6.72995	-2.49426	2.02191	-1.23362	0.217346	0.49966	Not DEG
GJA4	12.4537	16.1699	17.7176	0	14.3118	8.85879	11.5853	0.695189	1.77067	0.392614	0.694605	0.878028	Not DEG
GJA5	0	4.04247	14.3955	17.07	2.02123	15.7327	8.87699	-2.91506	1.78325	-1.63469	0.102114	0.311764	Not DEG
RUNX3	1915.79	1916.94	1830.45	1274.91	1916.36	1552.68	1734.52	0.303848	0.172121	1.76531	0.0775115	0.258121	Not DEG
TICAM1	2001.93	1992.94	2211.37	1917.17	1997.43	2064.27	2030.85	-0.0473623	0.116782	-0.405562	0.685065	0.872402	Not DEG
OR4D1	5.18902	0	0	0	2.59451	0	1.29726	3.6916	4.82342	0.76535	0.444063	NA	Not DEG
KDM3B	8992.58	9507.08	9255.22	9397.01	9249.83	9326.11	9287.97	-0.0115503	0.0575858	-0.200575	0.841031	0.941682	Not DEG
ZNF117	2216.75	2065.7	1708.64	1936.37	2141.23	1822.51	1981.87	0.231954	0.117972	1.96618	0.0492779	0.188013	Not DEG
ZNF114	16.6049	25.8718	23.2543	13.8693	21.2383	18.5618	19.9001	0.198694	1.00406	0.197891	0.84313	0.941897	Not DEG
KDM3A	2626.68	2987.38	2694.18	2994.71	2807.03	2844.44	2825.74	-0.0185341	0.109541	-0.169198	0.865641	0.949653	Not DEG
ZNF112	830.244	826.281	688.771	643.324	828.262	666.047	747.155	0.314538	0.165583	1.89958	0.0574883	0.210132	Not DEG
SEZ6L	16.6049	0	5.53674	0	8.30244	2.76837	5.53541	1.58165	2.79143	0.566611	0.570979	0.811351	Not DEG
HSD17B10	2970.2	3155.55	2852.53	3119.53	3062.87	2986.03	3024.45	0.0369353	0.0951761	0.388073	0.697962	0.879376	Not DEG
NIF3L1	1688.51	1536.95	1878.06	1520.29	1612.73	1699.18	1655.95	-0.0756376	0.144183	-0.524596	0.599864	0.827893	Not DEG
TMC4	24.9073	59.0201	39.8645	41.608	41.9637	40.7363	41.35	0.0485271	0.762343	0.0636552	0.949245	0.979127	Not DEG
TMC5	1.0378	1.61699	16.6102	0	1.3274	8.30511	4.81626	-2.63612	2.53505	-1.03987	0.298402	NA	Not DEG
TMC6	0	0	0	3.20062	0	1.60031	0.800154	-3.24924	4.85796	-0.668849	0.503592	NA	Not DEG
TMC7	139.066	164.124	161.673	162.165	151.595	161.919	156.757	-0.0935845	0.358415	-0.261106	0.79401	0.92308	Not DEG
APIP	2167.97	2533.01	2408.48	2283.11	2350.49	2345.79	2348.14	0.00379122	0.11574	0.0327564	0.973869	0.987865	Not DEG
TMC1	0	16.9784	0	6.40123	8.48919	3.20062	5.8449	1.41043	2.71888	0.518753	0.603933	0.829869	Not DEG
TMC2	3.11341	0	2.2147	0	1.55671	1.10735	1.33203	0.482557	4.44657	0.108523	0.91358	NA	Not DEG
TMC3	16.6049	8.89343	28.7911	22.4043	12.7492	25.5977	19.1734	-1.01295	1.02328	-0.989907	0.32222	0.62013	Not DEG
CRYBG1	2767.83	2643.78	1778.4	2053.73	2705.8	1916.07	2310.93	0.497502	0.113077	4.39968	1.08409e-05	0.000143899	Not DEG
EIF2B4	2878.87	2754.54	2447.24	2874.15	2816.7	2660.7	2738.7	0.0818322	0.110385	0.741333	0.458492	0.736308	Not DEG
NFATC2IP	5733.87	6077.45	5535.64	5476.25	5905.66	5505.94	5705.8	0.101488	0.0683145	1.4856	0.137386	0.378684	Not DEG
EIF2B2	3271.16	3362.53	3740.62	3791.66	3316.84	3766.14	3541.49	-0.183065	0.0791104	-2.31405	0.020665	0.100681	Not DEG
EIF2B3	3398.81	3224.27	3010.88	3263.56	3311.54	3137.22	3224.38	0.0775881	0.0908905	0.853644	0.393302	0.684585	Not DEG
EIF2B1	5495.18	5409.63	5726.1	5432.51	5452.4	5579.31	5515.86	-0.0332384	0.068403	-0.48592	0.627024	0.84159	Not DEG
PRKAR2A	6466.56	6219.74	8481.18	9112.15	6343.15	8796.67	7569.91	-0.472055	0.065999	-7.15246	8.52334e-13	2.71925e-11	Not DEG
PRKAR2B	816.753	742.197	886.986	931.379	779.475	909.183	844.329	-0.222956	0.160142	-1.39224	0.163851	0.423431	Not DEG
IMPACT	3821.2	3613.16	3743.95	3468.4	3717.18	3606.17	3661.68	0.043476	0.0865418	0.50237	0.615407	0.83509	Not DEG
S1PR5	381.912	338.759	483.911	461.956	360.336	472.933	416.635	-0.393374	0.223721	-1.75832	0.0786928	0.260546	Not DEG
ZMAT4	11.4159	23.4463	0	0	17.4311	0	8.71554	6.44839	2.20602	2.92309	0.00346573	0.0238052	Up
ZBTB39	923.646	1192.53	1059.73	1269.58	1058.09	1164.66	1111.37	-0.137337	0.182032	-0.754465	0.45057	0.729578	Not DEG
CRYBG2	0	0.808494	0	0	0.404247	0	0.202123	1.14533	4.98847	0.229596	0.818406	NA	Not DEG
MLF1	535.507	620.923	739.709	646.524	578.215	693.117	635.666	-0.260184	0.195163	-1.33316	0.18248	0.452791	Not DEG
QPRT	430.689	388.077	388.679	448.086	409.383	418.383	413.883	-0.0323991	0.229988	-0.140873	0.88797	0.957755	Not DEG
IFT140	1459.15	1471.46	1350.97	1548.03	1465.31	1449.5	1457.4	0.0155418	0.130919	0.118713	0.905503	0.964963	Not DEG
TMBIM4	5168.27	5281.08	4625.39	4787.05	5224.68	4706.22	4965.45	0.150875	0.0694563	2.17223	0.0298382	0.131981	Not DEG
TMEM14C	5643.58	5885.03	5973.04	5698.16	5764.31	5835.6	5799.95	-0.0174136	0.0684224	-0.254501	0.799108	0.92522	Not DEG
TMEM14B	3461.08	3293	3283.29	3527.08	3377.04	3405.18	3391.11	-0.0123891	0.0876709	-0.141313	0.887622	0.957592	Not DEG
TMEM14A	2069.38	1884.6	1915.71	1854.22	1976.99	1884.97	1930.98	0.0681476	0.111543	0.610955	0.54123	0.793571	Not DEG
FANCF	856.189	768.878	704.274	596.381	812.533	650.328	731.43	0.320802	0.184101	1.74254	0.0814148	0.267424	Not DEG
MECOM	65.3817	57.4031	62.0115	72.5473	61.3924	67.2794	64.3359	-0.133539	0.551636	-0.242078	0.808719	0.929251	Not DEG
RSPH3	1391.7	1363.12	1207.01	1169.29	1377.41	1188.15	1282.78	0.213124	0.126462	1.68528	0.0919346	0.2905	Not DEG
RSPH1	0	0	13.2882	0	0	6.64409	3.32205	-5.3005	3.74807	-1.41419	0.157305	NA	Not DEG
FANCE	1580.58	1660.65	2025.34	1901.17	1620.61	1963.25	1791.93	-0.276214	0.112275	-2.46016	0.0138874	0.0736277	Not DEG
GTPBP8	1488.21	1422.95	1226.94	1294.12	1455.58	1260.53	1358.05	0.207144	0.125631	1.64883	0.0991823	0.3057	Not DEG
TTC1	5230.54	4943.13	4874.55	4887.34	5086.83	4880.94	4983.89	0.0592268	0.0714377	0.829069	0.407066	0.695638	Not DEG
LURAP1	218.977	379.184	373.176	364.87	299.08	369.023	334.052	-0.300217	0.322911	-0.929722	0.352515	0.647406	Not DEG
TPBGL	0	3.23398	4.42939	4.26749	1.61699	4.34844	2.98271	-1.39998	2.70127	-0.518265	0.604273	NA	Not DEG
C9orf129	176.427	257.101	70.8703	251.782	216.764	161.326	189.045	0.426432	0.556599	0.766138	0.443594	0.724922	Not DEG
MYT1L	5.18902	0	5.53674	0	2.59451	2.76837	2.68144	-0.102969	3.46199	-0.0297426	0.976272	NA	Not DEG
ABCA12	0	6.46795	5.53674	12.8025	3.23398	9.1696	6.20179	-1.4816	2.10688	-0.703218	0.48192	0.753625	Not DEG
CLIC4	89182.7	88222.9	113871	110786	88702.8	112328	100516	-0.340686	0.0313476	-10.868	1.63719e-27	1.07773e-25	Not DEG
PHACTR1	57.0793	84.0834	56.4748	22.4043	70.5813	39.4395	55.0104	0.842848	0.708247	1.19005	0.234027	0.521591	Not DEG
NLGN3	43.5878	65.488	33.2205	30.9393	54.5379	32.0799	43.3089	0.768491	0.689366	1.11478	0.264945	0.559671	Not DEG
CLIC1	43285.8	43937.6	45826.5	45209.8	43611.7	45518.1	44564.9	-0.0616658	0.0335949	-1.83557	0.0664213	0.232843	Not DEG
KRTAP2-3	982.801	1134.32	888.094	911.109	1058.56	899.601	979.08	0.235681	0.15586	1.51213	0.1305	0.366366	Not DEG
KRTAP2-2	64.3439	19.4039	11.0735	16.0031	41.8739	13.5383	27.7061	1.62331	0.982631	1.65201	0.0985333	0.304345	Not DEG
KRTAP2-1	19.7183	17.7869	12.1808	12.8025	18.7526	12.4916	15.6221	0.585195	1.08481	0.539444	0.589581	0.822288	Not DEG
TMEM147	4162.64	4019.02	3872.4	3975.16	4090.83	3923.78	4007.31	0.0598575	0.0762178	0.785348	0.432249	0.715195	Not DEG
ASGR1	26.9829	27.4888	39.8645	42.6749	27.2359	41.2697	34.2528	-0.599457	0.743112	-0.806684	0.419848	0.705307	Not DEG
TMEM144	128.688	143.912	86.3732	61.8786	136.3	74.1259	105.213	0.880078	0.45435	1.937	0.0527448	0.197257	Not DEG
TMEM143	406.82	394.545	436.295	449.153	400.682	442.724	421.703	-0.144274	0.216243	-0.667186	0.504653	0.767765	Not DEG
ITGA6	4709.56	4755.56	4634.25	4778.52	4732.56	4706.39	4719.47	0.00803362	0.0700691	0.114653	0.90872	0.965743	Not DEG
TMEM141	1558.78	1426.18	1373.11	1749.67	1492.48	1561.39	1526.94	-0.0657498	0.153788	-0.427536	0.668989	0.863604	Not DEG
FOXL1	1885.69	1929.07	2212.48	2292.71	1907.38	2252.6	2079.99	-0.239843	0.101279	-2.36815	0.0178774	0.0904944	Not DEG
BPNT1	2740.84	2961.51	2812.67	2455.94	2851.18	2634.3	2742.74	0.114672	0.108153	1.06028	0.289016	0.585273	Not DEG
CEP72	483.617	471.352	531.527	593.181	477.485	562.354	519.919	-0.236403	0.200348	-1.17996	0.238016	0.52656	Not DEG
API5	12888.5	12205.8	12265	12386.4	12547.2	12325.7	12436.4	0.0254106	0.0523464	0.485432	0.62737	0.841739	Not DEG
UBE2NL	0	1.61699	0	1.06687	0.808494	0.533436	0.670965	0.598931	4.90424	0.122125	0.9028	NA	Not DEG
RNF180	355.967	334.716	366.532	354.201	345.342	360.367	352.854	-0.0619393	0.237213	-0.261113	0.794005	0.92308	Not DEG
SOWAHA	0	3.23398	0	8.53498	1.61699	4.26749	2.94224	-1.38304	3.32738	-0.415654	0.677663	NA	Not DEG
SOWAHB	44.6256	9.70193	36.5425	0	27.1638	18.2713	22.7175	0.570219	1.61876	0.352257	0.724646	0.892053	Not DEG
SOWAHC	2127.5	1815.07	1983.26	1868.09	1971.28	1925.68	1948.48	0.0329278	0.124235	0.265044	0.790976	0.92172	Not DEG
SOWAHD	13.4915	22.6378	8.85879	7.4681	18.0646	8.16345	13.114	1.1498	1.21198	0.9487	0.342773	0.638226	Not DEG
FANCI	14393.3	13709.6	14227.2	13392.4	14051.5	13809.8	13930.7	0.024873	0.0552023	0.45058	0.652292	0.855417	Not DEG
FAM32A	6853.66	6663.61	7116.93	6415.1	6758.64	6766.01	6762.33	-0.00162167	0.0735285	-0.022055	0.982404	0.991399	Not DEG
PCDHA8	0	0	4.42939	0	0	2.2147	1.10735	-3.71502	4.83787	-0.767905	0.442544	NA	Not DEG
KIAA1191	7722.31	8218.34	9136.73	8540.31	7970.32	8838.52	8404.42	-0.148805	0.0660574	-2.25266	0.0242804	0.113107	Not DEG
DENND4A	3265.97	3268.74	2629.95	2705.59	3267.36	2667.77	2967.56	0.292452	0.0854467	3.42263	0.000620188	0.00552172	Not DEG
FER1L6	0	20.2123	16.6102	21.3374	10.1062	18.9738	14.54	-0.896912	1.66395	-0.539027	0.589868	0.822288	Not DEG
VMP1	13714.6	12929.4	12480.9	13665.6	13322	13073.2	13197.6	0.026948	0.0628071	0.429061	0.667879	0.863047	Not DEG
FER1L5	20.7561	21.0208	25.469	0	20.8885	12.7345	16.8115	0.715809	1.61562	0.443057	0.657725	0.857643	Not DEG
DENND4C	5181.76	4927.77	4615.43	4982.29	5054.77	4798.86	4926.81	0.0745857	0.0775556	0.961706	0.336197	0.633954	Not DEG
RNF183	5.18902	0	0	0	2.59451	0	1.29726	3.6916	4.82342	0.76535	0.444063	NA	Not DEG
ZMAT1	92.3646	61.4455	80.8364	102.42	76.9051	91.6281	84.2666	-0.256388	0.516291	-0.496596	0.619474	0.838102	Not DEG
LGALS9	4840.32	3995.58	46.5086	46.9424	4417.95	46.7255	2232.34	6.56248	0.201583	32.5548	1.79228e-232	5.11258e-230	Up
ZMAT2	5485.84	5763.75	5881.13	5992.62	5624.8	5936.87	5780.83	-0.0775858	0.0669823	-1.1583	0.24674	0.537764	Not DEG
ZMAT5	1184.14	1077.72	1189.29	1108.48	1130.93	1148.89	1139.91	-0.0233533	0.141778	-0.164718	0.869166	0.951394	Not DEG
EIF2AK2	48159.3	48122.4	13824.1	13497	48140.9	13660.6	30900.7	1.81728	0.0372238	48.8204	0	0	Up
C19orf25	1489.25	1241.85	1523.71	1343.19	1365.55	1433.45	1399.5	-0.0709156	0.149906	-0.473066	0.636166	0.847183	Not DEG
MYBL1	8450.85	7876.35	7855.53	7982.34	8163.6	7918.93	8041.26	0.043507	0.0629953	0.69064	0.489792	0.758839	Not DEG
NR1D1	1633.51	1710.77	1253.52	1331.46	1672.14	1292.49	1482.31	0.371779	0.121556	3.05849	0.00222455	0.0164612	Not DEG
NR1D2	8218.38	8181.15	8109.11	8195.71	8199.76	8152.41	8176.09	0.00831042	0.0548123	0.151616	0.87949	0.953989	Not DEG
MYBL2	6002.66	6623.18	7837.81	6554.86	6312.92	7196.34	6754.63	-0.188584	0.0962529	-1.95925	0.0500831	0.190039	Not DEG
ITGB1BP1	5878.13	6355.57	7493.43	7344.35	6116.85	7418.89	6767.87	-0.277922	0.0680257	-4.08555	4.39727e-05	0.000519249	Not DEG
ITGB1BP2	124.537	126.125	73.085	179.234	125.331	126.16	125.745	-0.0101876	0.520913	-0.0195572	0.984397	0.991923	Not DEG
ZNF7	1782.95	1679.24	1326.6	1497.89	1731.1	1412.25	1571.67	0.29316	0.127004	2.30826	0.0209845	0.101848	Not DEG
ZNF2	516.827	553.01	524.883	459.822	534.918	492.352	513.635	0.120339	0.205537	0.585487	0.558221	0.8039	Not DEG
ZNF3	2214.68	2172.42	2144.93	2200.96	2193.55	2172.95	2183.25	0.0134208	0.0983647	0.136439	0.891474	0.959116	Not DEG
PHLDA1	26383.1	25271.1	23883.3	22466.2	25827.1	23174.7	24500.9	0.156243	0.0485644	3.21724	0.00129432	0.010386	Not DEG
ZNF8	1065.83	896.62	1045.34	1047.67	981.223	1046.5	1013.86	-0.0941442	0.157993	-0.595876	0.551258	0.8004	Not DEG
PCP4L1	16.6049	9.70193	7.75144	13.8693	13.1534	10.8104	11.9819	0.277663	1.26668	0.219206	0.826489	0.935649	Not DEG
C11orf16	0	0	4.42939	3.20062	0	3.815	1.9075	-4.50067	3.72979	-1.20668	0.227554	NA	Not DEG
ZAP70	0	33.1482	0	4.26749	16.5741	2.13374	9.35393	2.95682	2.41266	1.22554	0.220371	0.503053	Not DEG
UFSP2	2328.83	2287.23	2200.3	2430.33	2308.03	2315.32	2311.67	-0.00479239	0.103915	-0.0461182	0.963216	0.984632	Not DEG
SYNDIG1	8.30244	16.9784	22.147	21.3374	12.6404	21.7422	17.1913	-0.774554	1.07563	-0.720095	0.471466	0.746424	Not DEG
CTSW	16.6049	16.1699	15.5029	18.1368	16.3874	16.8199	16.6036	-0.0380865	1.05053	-0.0362546	0.971079	0.987299	Not DEG
EPM2AIP1	3807.71	3977.79	4286.55	3767.12	3892.75	4026.84	3959.79	-0.048518	0.0925728	-0.524106	0.600204	0.828049	Not DEG
BCAP31	12596.9	12403.9	12080.1	11437.9	12500.4	11759	12129.7	0.088182	0.0528793	1.66761	0.0953936	0.297425	Not DEG
CDC5L	8006.67	8881.31	8032.71	8147.7	8443.99	8090.2	8267.09	0.0621794	0.069266	0.89769	0.369351	0.662767	Not DEG
C17orf113	9.34024	12.9359	0	13.8693	11.1381	6.93467	9.03637	0.682634	1.89018	0.361147	0.71799	0.8887	Not DEG
RAC2	1532.84	1506.22	1863.67	1762.47	1519.53	1813.07	1666.3	-0.25489	0.11345	-2.24672	0.0246579	0.114498	Not DEG
RAC3	213.788	166.55	285.696	259.25	190.169	272.473	231.321	-0.521026	0.311107	-1.67475	0.0939835	0.294353	Not DEG
NEMP2	1108.38	996.064	1146.11	1080.74	1052.22	1113.42	1082.82	-0.0823195	0.145545	-0.565597	0.571668	0.811531	Not DEG
SBDS	14303	14496.3	16397.6	16985.7	14399.7	16691.6	15545.7	-0.213046	0.0461641	-4.61497	3.93153e-06	5.77736e-05	Not DEG
FIGNL2	45.6634	53.3606	25.469	64.0123	49.512	44.7407	47.1263	0.146133	0.734912	0.198845	0.842384	0.941751	Not DEG
VCL	75763.9	78318.8	89479.3	88664.5	77041.4	89071.9	83056.6	-0.209266	0.0328856	-6.36345	1.97276e-10	5.08861e-09	Not DEG
CPLX3	20.7561	13.7444	0	4.26749	17.2502	2.13374	9.692	3.00554	1.74459	1.72277	0.0849298	0.275426	Not DEG
CPLX1	8.30244	12.9359	13.2882	0	10.6192	6.64409	8.63163	0.680897	1.92538	0.353643	0.723606	0.891894	Not DEG
AP2A1	16017.5	16029.2	18112.9	17775.2	16023.3	17944	16983.7	-0.163307	0.0426697	-3.82723	0.000129593	0.00138321	Not DEG
CCDC185	0	0	4.42939	0	0	2.2147	1.10735	-3.71502	4.83787	-0.767905	0.442544	NA	Not DEG
AP2A2	6815.27	7155.17	7738.15	7758.29	6985.22	7748.22	7366.72	-0.149237	0.0607318	-2.45731	0.0139981	0.0741601	Not DEG
NIM1K	40.4744	29.1058	21.0396	23.4712	34.7901	22.2554	28.5227	0.64186	0.827332	0.775819	0.437856	0.719964	Not DEG
CADPS	26.9829	25.8718	37.6498	61.8786	26.4274	49.7642	38.0958	-0.914121	0.738904	-1.23713	0.216038	0.498208	Not DEG
FIGNL1	2693.1	2224.98	4639.79	1544.83	2459.04	3092.31	2775.67	-0.330593	0.753384	-0.438811	0.660799	0.859174	Not DEG
PBX2	6187.39	6100.09	6099.28	6050.23	6143.74	6074.75	6109.25	0.0161971	0.0619097	0.261625	0.793611	0.922971	Not DEG
PBX3	2788.58	2732.71	3647.61	3130.2	2760.65	3388.9	3074.77	-0.295803	0.104134	-2.84059	0.00450306	0.0296294	Not DEG
PBX1	1258.86	1267.72	731.957	759.613	1263.29	745.785	1004.54	0.760329	0.142755	5.32612	1.00334e-07	1.88586e-06	Not DEG
CCR10	79.911	50.9351	17.7176	46.9424	65.423	32.33	48.8765	1.01334	0.752422	1.34677	0.178053	0.446611	Not DEG
AIRE	5.18902	7.27645	4.42939	8.53498	6.23273	6.48218	6.35746	-0.0543157	1.66238	-0.0326735	0.973935	0.987865	Not DEG
NSUN3	1089.7	1114.1	913.563	1026.33	1101.9	969.947	1035.92	0.184012	0.147649	1.24628	0.212661	0.494374	Not DEG
NSUN2	8463.3	8836.03	9151.13	9158.03	8649.66	9154.58	8902.12	-0.081576	0.056052	-1.45536	0.145569	0.392173	Not DEG
NSUN5	2103.63	1902.39	1864.77	1832.89	2003.01	1848.83	1925.92	0.114884	0.112184	1.02407	0.305804	0.602843	Not DEG
NSUN4	1598.22	1940.39	1729.68	1890.5	1769.3	1810.09	1789.7	-0.0319534	0.137096	-0.233072	0.815705	0.931466	Not DEG
NSUN7	87.1756	117.232	130.667	149.362	102.204	140.015	121.109	-0.451543	0.422106	-1.06974	0.284737	0.581241	Not DEG
NSUN6	723.35	629.817	607.934	648.658	676.583	628.296	652.44	0.105703	0.185869	0.568697	0.569562	0.810751	Not DEG
TUBG2	1444.62	1767.37	1439.55	1686.72	1606	1563.14	1584.57	0.0398268	0.152005	0.26201	0.793314	0.922921	Not DEG
FAM71F1	21.7939	29.9143	0	42.6749	25.8541	21.3374	23.5958	0.276704	1.53604	0.180141	0.857042	0.947147	Not DEG
FAM71F2	431.727	377.567	406.397	379.806	404.647	393.102	398.874	0.040777	0.230704	0.17675	0.859704	0.948111	Not DEG
PTCH2	87.1756	68.722	89.6952	58.678	77.9488	74.1866	76.0677	0.0701421	0.541167	0.129613	0.896873	0.96198	Not DEG
PAGR1	2907.93	2921.09	3176.98	2811.21	2914.51	2994.1	2954.3	-0.0387129	0.0986652	-0.392366	0.694788	0.878028	Not DEG
DGAT2	4.15122	0	0	0	2.07561	0	1.0378	3.36818	4.83308	0.696902	0.485864	NA	Not DEG
KMT5B	2536.4	2785.26	3473.75	3752.19	2660.83	3612.97	3136.9	-0.440735	0.0965804	-4.5634	5.0332e-06	7.21409e-05	Not DEG
RAD9B	96.5159	79.2324	64.2262	129.092	87.8741	96.6589	92.2665	-0.139499	0.541408	-0.25766	0.796669	0.923943	Not DEG
RAD9A	1084.51	927.342	776.251	682.798	1005.92	729.525	867.725	0.462761	0.173587	2.66587	0.00767896	0.0459874	Not DEG
KMT5A	7474.27	6750.92	8003.92	9197.5	7112.6	8600.71	7856.65	-0.274479	0.0858917	-3.19564	0.00139521	0.0110586	Not DEG
ERGIC2	5294.88	5504.23	6149.11	5845.39	5399.55	5997.25	5698.4	-0.151146	0.068976	-2.19129	0.0284307	0.12743	Not DEG
ERGIC3	12231.6	12604.4	11296.1	11513.7	12418	11404.9	11911.4	0.122931	0.049842	2.46641	0.0136476	0.0726738	Not DEG
MAMSTR	314.455	208.591	335.527	249.648	261.523	292.587	277.055	-0.164058	0.333629	-0.491739	0.622904	0.839474	Not DEG
ERGIC1	25098.3	25441.7	26189.9	25141.9	25270	25665.9	25467.9	-0.0223466	0.0415247	-0.538151	0.590473	0.822398	Not DEG
CLEC14A	8.30244	3.23398	0	0	5.76821	0	2.8841	4.84734	3.19769	1.51589	0.129548	NA	Not DEG
S100PBP	3784.87	3525.84	3380.73	3104.6	3655.36	3242.67	3449.01	0.172524	0.0914674	1.88618	0.0592712	0.215193	Not DEG
B3GAT3	2616.31	2616.29	2552.44	2349.25	2616.3	2450.85	2533.57	0.0943539	0.0974103	0.968623	0.332733	0.63132	Not DEG
B3GAT2	144.255	198.081	158.351	108.821	171.168	133.586	152.377	0.360051	0.40983	0.878538	0.379652	0.672409	Not DEG
SRSF11	16043.4	14994.3	14375.6	14986.3	15518.9	14681	15099.9	0.0797953	0.0546348	1.46052	0.144147	0.390003	Not DEG
CPPED1	5552.26	5429.84	6307.46	6182.52	5491.05	6244.99	5868.02	-0.185765	0.0638974	-2.90723	0.00364643	0.0248121	Not DEG
UXT	2898.59	3109.47	2947.76	2943.5	3004.03	2945.63	2974.83	0.0288276	0.0896917	0.321407	0.747902	0.903517	Not DEG
CALM2	85665.6	80671.5	59565.4	58469.9	83168.6	59017.6	71093.1	0.494819	0.0397598	12.4452	1.48518e-35	1.18717e-33	Not DEG
TTC30A	879.021	814.153	802.828	702.002	846.587	752.415	799.501	0.169771	0.170465	0.995929	0.319285	0.617434	Not DEG
SPG21	5518.01	5711.2	6007.37	5813.39	5614.6	5910.38	5762.49	-0.0737861	0.0663143	-1.11267	0.265849	0.560762	Not DEG
CALM1	50679.1	51180.1	59378.2	59958.2	50929.6	59668.2	55298.9	-0.22843	0.031613	-7.22582	4.98073e-13	1.61021e-11	Not DEG
GSDMB	323.795	334.716	263.549	472.624	329.256	368.087	348.671	-0.161111	0.32687	-0.492891	0.62209	0.839091	Not DEG
GSDMC	6.22683	0	0	10.6687	3.11341	5.33436	4.22389	-0.790358	3.00303	-0.263187	0.792406	NA	Not DEG
GSDMD	7122.46	5950.52	4418.32	3950.63	6536.49	4184.47	5360.48	0.643095	0.103114	6.23673	4.46805e-10	1.11303e-08	Not DEG
UPK1A	4.15122	0	0	8.53498	2.07561	4.26749	3.17155	-1.05661	3.27425	-0.322703	0.74692	NA	Not DEG
UPK1B	113.121	84.0834	81.9438	98.1522	98.6021	90.048	94.325	0.128346	0.475042	0.270178	0.787023	0.921156	Not DEG
CCDC186	2273.83	2362.42	2165.97	2358.85	2318.12	2262.41	2290.27	0.0352577	0.103118	0.341918	0.732413	0.895633	Not DEG
CDX1	4.15122	4.04247	0	0	4.09684	0	2.04842	4.35679	3.61362	1.20566	0.227949	NA	Not DEG
DLGAP1	51.8902	33.9567	18.8249	37.3405	42.9235	28.0827	35.5031	0.608311	0.800913	0.759522	0.44754	0.727465	Not DEG
DLGAP4	13846.4	13822.8	15562.7	16205.8	13834.6	15884.2	14859.4	-0.199358	0.0472117	-4.22263	2.41463e-05	0.000299727	Not DEG
DLGAP5	9430.53	9688.99	12779.9	12684	9559.76	12732	11145.9	-0.413209	0.0500277	-8.2596	1.46157e-16	5.92283e-15	Not DEG
MBNL1	48525.7	48872.6	59038.3	57808.5	48699.2	58423.4	53561.3	-0.262615	0.0327742	-8.01285	1.12081e-15	4.34814e-14	Not DEG
MBNL2	4550.77	4326.25	4730.59	4676.1	4438.51	4703.35	4570.93	-0.0839653	0.0731832	-1.14733	0.251245	0.543269	Not DEG
MBNL3	323.795	519.053	473.945	481.159	421.424	477.552	449.488	-0.177969	0.278992	-0.637902	0.523538	0.780974	Not DEG
PLK3	1082.43	1123.81	1745.18	1638.72	1103.12	1691.95	1397.53	-0.616652	0.124592	-4.94939	7.44476e-07	1.22936e-05	Not DEG
FBXL14	534.47	602.328	661.087	672.129	568.399	666.608	617.503	-0.228913	0.186024	-1.23056	0.218488	0.50094	Not DEG
SHLD3	231.431	224.761	234.758	162.165	228.096	198.461	213.279	0.201072	0.338013	0.594865	0.551934	0.800503	Not DEG
ZNF720	414.084	523.904	411.934	483.293	468.994	447.613	458.304	0.0686531	0.238208	0.288206	0.773189	0.915304	Not DEG
OIP5	1054.41	941.895	1054.2	948.449	998.153	1001.32	999.738	-0.00525184	0.155605	-0.0337511	0.973076	0.987762	Not DEG
CLCN3	5803.41	6248.85	6490.17	6492.98	6026.13	6491.58	6258.85	-0.106887	0.0685321	-1.55967	0.118839	0.345257	Not DEG
CLCN2	257.376	283.781	343.278	259.25	270.578	301.264	285.921	-0.1539	0.288969	-0.532581	0.594324	0.824663	Not DEG
CLCN1	7.26463	0	0	5.33436	3.63232	2.66718	3.14975	0.43451	3.28569	0.132243	0.894792	NA	Not DEG
FBXL16	39.4366	47.7011	46.5086	16.0031	43.5689	31.2559	37.4124	0.481651	0.826915	0.582468	0.560252	0.805478	Not DEG
CLCN7	5653.96	5619.03	5512.38	5601.08	5636.5	5556.73	5596.61	0.0204957	0.0642433	0.319033	0.749702	0.904445	Not DEG
CLCN6	2242.7	2559.69	2149.36	2303.38	2401.19	2226.37	2313.78	0.109731	0.113133	0.969923	0.332085	0.630962	Not DEG
CLCN5	1129.13	1237.8	1285.63	1238.64	1183.47	1262.13	1222.8	-0.0920618	0.135086	-0.681506	0.495551	0.762161	Not DEG
PLK4	5038.54	5137.17	5558.89	5871	5087.86	5714.94	5401.4	-0.167605	0.0694136	-2.41458	0.0157532	0.0813843	Not DEG
FAM169A	108.97	170.592	116.272	131.225	139.781	123.748	131.765	0.178573	0.429251	0.416009	0.677403	0.868159	Not DEG
BRD8	7083.02	6971.64	7877.68	8647	7027.33	8262.34	7644.83	-0.233729	0.0683991	-3.41714	0.000632829	0.00562051	Not DEG
BRD9	4374.35	4352.93	4458.19	4600.35	4363.64	4529.27	4446.45	-0.0538244	0.0718067	-0.749574	0.453512	0.732669	Not DEG
BRD4	7832.31	7683.93	8578.63	8573.38	7758.12	8576.01	8167.06	-0.144737	0.0552529	-2.61955	0.00880468	0.051587	Not DEG
SPAAR	51.8902	48.5096	36.5425	29.8724	50.1999	33.2075	41.7037	0.596049	0.682081	0.873868	0.38219	0.674688	Not DEG
BRD7	6705.26	7358.91	6373.9	6645.55	7032.08	6509.72	6770.9	0.111756	0.0724963	1.54154	0.123186	0.353683	Not DEG
SCX	55.0037	80.0409	79.7291	81.0823	67.5223	80.4057	73.964	-0.24864	0.53294	-0.466544	0.640826	0.849325	Not DEG
BRD2	21561.4	22372.6	19263.4	19735	21967	19499.2	20733.1	0.172057	0.0438133	3.92704	8.5996e-05	0.000954609	Not DEG
LRRFIP1	18678.4	20204.3	22921	22573.9	19441.3	22747.5	21094.4	-0.226305	0.0511179	-4.42712	9.54995e-06	0.00012888	Not DEG
DNAJA2	7586.35	6862.5	7135.75	6884.52	7224.43	7010.14	7117.28	0.0430119	0.0724672	0.593536	0.552822	0.800503	Not DEG
DNAJA3	5470.27	5137.98	4960.92	4558.74	5304.12	4759.83	5031.98	0.155965	0.0797531	1.9556	0.0505123	0.191318	Not DEG
DNAJA1	27213.3	27040.9	21402.8	21396.1	27127.1	21399.5	24263.3	0.342131	0.0376449	9.08839	1.00521e-19	4.8746e-18	Not DEG
DNAJA4	1510.01	1555.54	1443.98	1692.06	1532.77	1568.02	1550.4	-0.0327819	0.132444	-0.247516	0.804509	0.928001	Not DEG
AKT1	23730.4	22911.9	25392.6	23925.7	23321.2	24659.1	23990.2	-0.0805645	0.0474635	-1.6974	0.0896211	0.285172	Not DEG
PTPN13	9161.74	10017.2	10549.7	10844.8	9589.49	10697.2	10143.4	-0.15733	0.0632506	-2.48741	0.0128678	0.0693595	Not DEG
PTPN12	12654	13162.3	11407.9	12042.9	12908.1	11725.4	12316.7	0.138775	0.0546687	2.53847	0.0111338	0.0618696	Not DEG
PTPN11	21679.7	21434	29458.8	29488.3	21556.9	29473.6	25515.2	-0.45134	0.0373594	-12.081	1.33042e-33	1.00284e-31	Not DEG
CLMP	27433.3	27159.7	22816.9	23482.9	27296.5	23149.9	25223.2	0.237646	0.0395166	6.01383	1.81194e-09	4.21762e-08	Not DEG
PTPN14	17943.6	18886.4	23895.5	23333.6	18415	23614.5	21014.8	-0.35855	0.0460115	-7.79261	6.56401e-15	2.39331e-13	Not DEG
GALR2	0	9.70193	4.42939	8.53498	4.85096	6.48218	5.66657	-0.404631	2.21607	-0.182589	0.85512	0.94639	Not DEG
AKT3	10240	11087.7	13444.3	13575.9	10663.9	13510.1	12087	-0.340934	0.0576654	-5.91229	3.37393e-09	7.62172e-08	Not DEG
LYAR	2093.25	2190.21	1909.07	2079.33	2141.73	1994.2	2067.97	0.103171	0.10795	0.955733	0.339207	0.63614	Not DEG
ABHD16A	2668.2	2166.76	2126.11	2145.48	2417.48	2135.79	2276.64	0.177796	0.126806	1.40211	0.160882	0.417875	Not DEG
PCDH20	0	0	0	12.8025	0	6.40123	3.20062	-5.24829	3.79104	-1.38439	0.166238	NA	Not DEG
CH25H	13.4915	10.5104	17.7176	12.8025	12.0009	15.26	13.6305	-0.348757	1.16361	-0.299719	0.764392	0.911282	Not DEG
CSF2RB	395.404	472.969	625.652	631.588	434.186	628.62	531.403	-0.532246	0.206733	-2.57455	0.0100369	0.0570603	Not DEG
MRPL24	3445.51	3535.54	3433.89	3718.05	3490.53	3575.97	3533.25	-0.0348058	0.0856949	-0.406159	0.684626	0.872016	Not DEG
MRPL27	2865.38	3132.91	3003.13	2663.98	2999.15	2833.55	2916.35	0.0825257	0.104712	0.788124	0.430624	0.713522	Not DEG
CSF2RA	9.34024	1.61699	4.42939	3.20062	5.47862	3.815	4.64681	0.511359	2.01417	0.253881	0.799588	NA	Not DEG
DMD	4998.07	4880.07	5006.32	4963.09	4939.07	4984.71	4961.89	-0.0134386	0.0681092	-0.197309	0.843586	0.941945	Not DEG
C16orf71	32.172	38.8077	43.1866	37.3405	35.4898	40.2636	37.8767	-0.180068	0.713018	-0.252543	0.800621	0.925869	Not DEG
AGAP11	847.887	917.641	600.183	725.473	882.764	662.828	772.796	0.413612	0.181298	2.28139	0.0225254	0.107057	Not DEG
MRPL22	1860.78	1899.96	1696.46	1951.31	1880.37	1823.88	1852.13	0.0439783	0.120417	0.365218	0.714949	0.887777	Not DEG
LYRM4	1365.75	1404.35	1466.13	1573.64	1385.05	1519.88	1452.47	-0.133881	0.122486	-1.09303	0.27438	0.570189	Not DEG
C16orf78	0	4.04247	0	0	2.02123	0	1.01062	3.34534	4.83385	0.692066	0.488896	NA	Not DEG
GAB3	212.75	195.656	146.17	162.165	204.203	154.167	179.185	0.404681	0.334372	1.21027	0.226175	0.511385	Not DEG
IRS1	24184	22261.1	17955.7	18528.4	23222.5	18242	20732.3	0.348025	0.053405	6.51671	7.18664e-11	1.92544e-09	Not DEG
C2orf81	319.644	351.695	342.171	299.791	335.669	320.981	328.325	0.0655155	0.253546	0.258397	0.796101	0.923614	Not DEG
ZSCAN9	581.171	709.858	601.29	607.05	645.514	604.17	624.842	0.096865	0.196882	0.491995	0.622723	0.839474	Not DEG
ZNF852	171.238	187.571	207.074	225.11	179.404	216.092	197.748	-0.267685	0.317668	-0.842656	0.399421	0.689535	Not DEG
HABP2	0	4.85096	0	0	2.42548	0	1.21274	3.60713	4.82574	0.747478	0.454775	NA	Not DEG
ZNF850	341.438	317.738	409.719	487.56	329.588	448.64	389.114	-0.445759	0.23828	-1.87073	0.0613818	0.220435	Not DEG
C2orf88	138.028	92.9768	124.023	162.165	115.502	143.094	129.298	-0.312427	0.434004	-0.71987	0.471605	0.746563	Not DEG
NDRG2	8.30244	7.27645	2.2147	11.7356	7.78944	6.97514	7.38229	0.156092	1.65653	0.0942278	0.924928	0.971745	Not DEG
NDRG3	3148.7	3461.97	2818.2	3298.77	3305.34	3058.48	3181.91	0.112264	0.10951	1.02515	0.305293	0.602254	Not DEG
NDRG4	622.683	624.157	491.663	579.311	623.42	535.487	579.454	0.219134	0.196826	1.11334	0.265563	0.560483	Not DEG
RETREG1	32.172	44.4672	70.8703	64.0123	38.3196	67.4413	52.8804	-0.811756	0.618627	-1.31219	0.189457	0.461446	Not DEG
ZSCAN2	373.61	469.735	476.16	376.606	421.672	426.383	424.028	-0.0143152	0.253542	-0.056461	0.954975	0.981368	Not DEG
SRSF5	12879.2	13005.4	11767.8	12399.2	12942.3	12083.5	12512.9	0.0990566	0.0517593	1.91379	0.0556464	0.205468	Not DEG
SRSF4	9406.66	9384.19	9012.71	9196.44	9395.43	9104.57	9250	0.0453275	0.0527634	0.859071	0.390301	0.681727	Not DEG
SRSF7	10809.8	10837.9	10464.4	10669.8	10823.8	10567.1	10695.5	0.0346225	0.0499571	0.693044	0.488282	0.758071	Not DEG
SRSF6	16307	16355	16264.7	17623.7	16331	16944.2	16637.6	-0.0532148	0.0535967	-0.992875	0.320771	0.618726	Not DEG
SRSF1	32048.5	32600.9	35064.2	34263.7	32324.7	34663.9	33494.3	-0.100717	0.0368016	-2.73675	0.00620497	0.0386264	Not DEG
CHD1L	5406.96	5842.99	5802.51	5856.06	5624.97	5829.28	5727.13	-0.0510137	0.0713825	-0.714653	0.474823	0.749049	Not DEG
SRSF3	26871.9	25831.4	27079.1	26350.7	26351.6	26714.9	26533.3	-0.0198798	0.0421483	-0.471663	0.637167	0.847678	Not DEG
MZB1	0	16.1699	0	3.20062	8.08494	1.60031	4.84262	2.33812	2.8707	0.814477	0.415372	NA	Not DEG
SRSF9	8452.92	9528.1	9981.64	9893.1	8990.51	9937.37	9463.94	-0.143993	0.0704133	-2.04497	0.0408574	0.165063	Not DEG
TRAPPC6B	3891.77	3546.86	3807.06	3792.73	3719.32	3799.9	3759.61	-0.0315094	0.0855149	-0.368466	0.712526	0.886498	Not DEG
RNF130	2105.71	2144.93	2337.61	2164.68	2125.32	2251.15	2188.23	-0.0827414	0.102936	-0.803813	0.421505	0.705676	Not DEG
RAPH1	2542.62	2986.58	3469.32	2786.67	2764.6	3128	2946.3	-0.17748	0.132703	-1.33742	0.181086	0.451488	Not DEG
DNAJB11	9139.95	8989.64	7820.1	8032.48	9064.8	7926.29	8495.54	0.193493	0.0555254	3.48477	0.000492562	0.00456129	Not DEG
RNF133	5.18902	7.27645	4.42939	0	6.23273	2.2147	4.22372	1.49905	2.38291	0.629085	0.529294	NA	Not DEG
RNF138	2995.11	2529.78	2509.25	2573.3	2762.44	2541.27	2651.86	0.119538	0.112862	1.05915	0.289532	0.585667	Not DEG
CDK5	1259.9	1410.82	1333.25	1255.71	1335.36	1294.48	1314.92	0.0457356	0.135256	0.338141	0.735257	0.897283	Not DEG
CISD2	3600.15	3347.16	3221.28	2844.28	3473.66	3032.78	3253.22	0.195573	0.100024	1.95527	0.0505515	0.191367	Not DEG
CISD3	3100.96	2785.26	2979.87	3485.47	2943.11	3232.67	3087.89	-0.136004	0.111928	-1.21511	0.224325	0.509043	Not DEG
CISD1	1853.52	1954.94	1686.49	1544.83	1904.23	1615.66	1759.95	0.237564	0.11624	2.04374	0.0409788	0.165324	Not DEG
CLNS1A	4851.74	3500.78	5311.95	5159.39	4176.26	5235.67	4705.97	-0.326405	0.233328	-1.39891	0.16184	0.419614	Not DEG
SUPT20H	6267.3	6448.55	5657.44	5812.32	6357.93	5734.88	6046.4	0.148948	0.0641157	2.32311	0.0201731	0.0988143	Not DEG
FLJ44635	76.7976	72.7645	58.6895	41.608	74.781	50.1487	62.4649	0.57668	0.573127	1.0062	0.31432	0.611899	Not DEG
MRC1	4.15122	0	9.96614	0	2.07561	4.98307	3.52934	-1.27862	3.1702	-0.403325	0.686709	NA	Not DEG
TSHZ2	62.2683	22.6378	44.2939	8.53498	42.4531	26.4145	34.4338	0.682279	1.01801	0.670206	0.502727	0.76667	Not DEG
TSHZ3	2422.24	2444.08	2734.04	2730.13	2433.16	2732.08	2582.62	-0.167092	0.0901266	-1.85397	0.063743	0.226345	Not DEG
CDK7	3918.75	4036.81	3616.6	3178.21	3977.78	3397.41	3687.59	0.227808	0.0936583	2.43234	0.0150018	0.0784776	Not DEG
GID8	4350.48	4637.52	4864.58	4542.74	4494	4703.66	4598.83	-0.0653295	0.0798116	-0.818546	0.413046	0.700593	Not DEG
CHML	2597.63	2811.94	3480.4	3592.16	2704.78	3536.28	3120.53	-0.386135	0.090185	-4.28158	1.85569e-05	0.000235162	Not DEG
PCDHGA5	154.633	88.1258	87.4805	83.216	121.379	85.3483	103.364	0.504881	0.492912	1.02428	0.305703	0.602787	Not DEG
VILL	666.271	638.71	532.635	564.375	652.49	548.505	600.498	0.250024	0.183924	1.35938	0.174025	0.440201	Not DEG
ZNF581	668.346	779.388	787.325	802.288	723.867	794.806	759.337	-0.1337	0.174386	-0.766688	0.443267	0.72473	Not DEG
MCOLN1	2204.3	2362.42	2199.19	2222.29	2283.36	2210.74	2247.05	0.0471298	0.100766	0.467717	0.639987	0.848881	Not DEG
ZNF582	174.351	211.825	218.148	232.578	193.088	225.363	209.226	-0.221354	0.316864	-0.698575	0.484817	0.75564	Not DEG
TIPARP	9870.56	10842.7	12642.6	12548.5	10356.6	12595.6	11476.1	-0.281945	0.0615244	-4.58264	4.59133e-06	6.67279e-05	Not DEG
ZNF584	1009.78	1055.89	997.721	964.452	1032.84	981.087	1006.96	0.0745815	0.142937	0.52178	0.601824	0.829024	Not DEG
ZNF587	4476.05	4496.03	3699.65	3735.12	4486.04	3717.38	4101.71	0.271174	0.0732371	3.70268	0.000213333	0.00216126	Not DEG
ZNF586	470.126	538.457	417.47	508.898	504.291	463.184	483.738	0.123342	0.224932	0.54835	0.583452	0.818757	Not DEG
ZNF589	660.044	709.049	535.957	540.904	684.547	538.43	611.488	0.346925	0.182642	1.89948	0.0575018	0.210132	Not DEG
ZNF723	0	0	0	2.13374	0	1.06687	0.533436	-2.66507	4.8941	-0.544548	0.586065	NA	Not DEG
F8A1	2463.75	2607.39	248.046	2154.01	2535.57	1201.03	1868.3	1.07802	1.28541	0.838658	0.401661	0.691277	Not DEG
CHST8	0	4.04247	0	0	2.02123	0	1.01062	3.34534	4.83385	0.692066	0.488896	NA	Not DEG
HAPLN1	6660.63	5914.13	4730.59	5004.7	6287.38	4867.64	5577.51	0.368712	0.0833111	4.42572	9.61211e-06	0.000129281	Not DEG
LSM12	5269.97	5019.94	4865.69	5539.2	5144.96	5202.44	5173.7	-0.0163517	0.0862264	-0.189637	0.849594	0.944357	Not DEG
PSD	134.915	174.635	233.651	230.444	154.775	232.047	193.411	-0.581728	0.335056	-1.73621	0.0825263	0.269917	Not DEG
CAMKK2	6251.74	6873.01	6165.72	6401.23	6562.37	6283.47	6422.92	0.0630831	0.0735751	0.857398	0.391225	0.682276	Not DEG
CAMKK1	531.356	517.436	590.217	440.618	524.396	515.417	519.907	0.0250736	0.228362	0.109797	0.91257	0.967213	Not DEG
MYDGF	17552.4	16150.5	13428.8	12865.4	16851.4	13147.1	14999.3	0.3579	0.0580149	6.1691	6.86803e-10	1.66805e-08	Not DEG
HAPLN2	0	4.04247	0	0	2.02123	0	1.01062	3.34534	4.83385	0.692066	0.488896	NA	Not DEG
AMOTL1	10989.3	11085.3	12886.2	13074.5	11037.3	12980.4	12008.8	-0.233901	0.0477416	-4.8993	9.6178e-07	1.56335e-05	Not DEG
OLFML1	2810.38	2617.9	1265.7	1482.95	2714.14	1374.33	2044.23	0.981237	0.122605	8.00322	1.21211e-15	4.67738e-14	Not DEG
MTRF1L	3767.23	3657.63	3887.9	3902.62	3712.43	3895.26	3803.84	-0.0695952	0.0766268	-0.908235	0.363754	0.657296	Not DEG
MYO1H	38.3988	21.0208	31.0058	26.6718	29.7098	28.8388	29.2743	0.0382913	0.841069	0.045527	0.963687	0.984714	Not DEG
MYO1G	0	0	13.2882	2.13374	0	7.71096	3.85548	-5.5153	2.96944	-1.85735	0.063261	NA	Not DEG
MYO1F	24.9073	54.1691	22.147	44.8086	39.5382	33.4778	36.508	0.243847	0.834083	0.292354	0.770016	0.913739	Not DEG
MYO1E	12419.4	12661.8	12363.5	12489.9	12540.6	12426.7	12483.7	0.0132716	0.0475024	0.279389	0.779946	0.918227	Not DEG
MYO1D	2877.83	2933.22	4219	4540.61	2905.52	4379.8	3642.66	-0.591981	0.083738	-7.06944	1.5556e-12	4.8564e-11	Not DEG
MYO1C	58398.3	58352.2	73411.7	70810.4	58375.3	72111	65243.2	-0.304852	0.0341548	-8.9256	4.43306e-19	2.0737e-17	Not DEG
MYO1B	67549.7	67573.1	70801.6	70181	67561.4	70491.3	69026.4	-0.061241	0.0300718	-2.03649	0.0417009	0.167448	Not DEG
MYO1A	6.22683	4.04247	14.3955	5.33436	5.13465	9.86495	7.4998	-0.946404	1.58903	-0.595584	0.551453	0.800493	Not DEG
NMI	3125.87	2790.11	799.506	677.464	2957.99	738.485	1848.24	2.00194	0.133785	14.9638	1.26505e-50	1.33362e-48	Up
CHMP3	9528.09	9695.46	10623.9	10759.4	9611.77	10691.7	10151.7	-0.153504	0.0510758	-3.00542	0.00265211	0.0190816	Not DEG
LCN1	0	4.04247	4.42939	12.8025	2.02123	8.61593	5.31858	-2.06103	2.21431	-0.930778	0.351968	0.646917	Not DEG
RAET1G	97.5537	126.125	93.0173	114.155	111.839	103.586	107.713	0.112299	0.445337	0.252167	0.800912	0.926058	Not DEG
CHMP7	4647.29	4893.01	4809.21	5046.3	4770.15	4927.76	4848.95	-0.0466125	0.0742502	-0.627777	0.53015	0.785479	Not DEG
CHMP6	3003.41	2571.01	3531.33	3081.13	2787.21	3306.23	3046.72	-0.246982	0.116276	-2.1241	0.0336621	0.143865	Not DEG
BCR	3908.37	3787.79	4197.96	3858.88	3848.08	4028.42	3938.25	-0.0661843	0.0834233	-0.793356	0.427571	0.711054	Not DEG
DENND6A	1752.85	1955.75	1984.37	1968.38	1854.3	1976.37	1915.34	-0.0911813	0.113559	-0.802939	0.42201	0.705676	Not DEG
PGBD4	556.263	447.906	437.403	468.357	502.085	452.88	477.482	0.147224	0.224428	0.655998	0.511825	0.77249	Not DEG
PGBD5	13.4915	32.3398	9.96614	29.8724	22.9156	19.9193	21.4174	0.206203	1.0817	0.190628	0.848817	0.944065	Not DEG
PGBD2	554.188	490.756	481.697	588.913	522.472	535.305	528.888	-0.0361112	0.216159	-0.167059	0.867324	0.950551	Not DEG
PGBD3	236.62	187.571	191.571	585.713	212.095	388.642	300.369	-0.874937	0.469621	-1.86307	0.0624525	0.222631	Not DEG
CTPS1	18474	18969.7	16536	16732.8	18721.8	16634.4	17678.1	0.170669	0.0433036	3.94121	8.10713e-05	0.000905856	Not DEG
OR52N1	0	4.04247	0	0	2.02123	0	1.01062	3.34534	4.83385	0.692066	0.488896	NA	Not DEG
LY6G6C	0	3.23398	2.2147	0	1.61699	1.10735	1.36217	0.560181	4.38539	0.127738	0.898356	NA	Not DEG
SIAE	2559.23	2609.82	2677.57	2613.84	2584.52	2645.7	2615.11	-0.0335593	0.0905402	-0.370656	0.710894	0.885528	Not DEG
HOXA10	12.4537	7.27645	9.96614	0	9.86505	4.98307	7.42406	0.985884	1.99793	0.493452	0.621693	0.838997	Not DEG
PPIAL4C	1.0378	1.61699	1.10735	1.06687	1.3274	1.08711	1.20725	0.29322	3.39128	0.086463	0.931098	NA	Not DEG
FAM160B1	14755.5	14341.1	16062.1	15149.6	14548.3	15605.8	15077.1	-0.101321	0.0515259	-1.9664	0.0492521	0.187964	Not DEG
PPIAL4H	0	1.61699	0	0	0.808494	0	0.404247	2.03372	4.90564	0.414569	0.678458	NA	Not DEG
FAM160B2	4379.54	4551.01	4234.5	4270.69	4465.27	4252.59	4358.93	0.0706734	0.073172	0.965853	0.334118	0.632304	Not DEG
ATAT1	1172.72	979.086	1102.92	1367.73	1075.9	1235.32	1155.61	-0.200486	0.172673	-1.16107	0.245612	0.53635	Not DEG
NUBP2	2509.41	2426.29	2924.51	2534.89	2467.85	2729.7	2598.77	-0.145551	0.108134	-1.34603	0.178292	0.446897	Not DEG
SRC	4352.55	4054.6	4049.57	4103.19	4203.58	4076.38	4139.98	0.0438444	0.0790859	0.55439	0.579312	0.816539	Not DEG
NEMF	5871.9	6443.7	6510.1	7028.55	6157.8	6769.33	6463.56	-0.136221	0.0774011	-1.75994	0.0784185	0.260038	Not DEG
ZNF326	3048.03	4424.08	3733.98	3204.88	3736.06	3469.43	3602.74	0.107038	0.287998	0.371663	0.710144	0.885266	Not DEG
ZNF320	2163.82	2168.38	1972.19	1879.83	2166.1	1926.01	2046.05	0.169575	0.1025	1.65438	0.0980503	0.303433	Not DEG
ZNF322	1819.27	1608.09	1746.29	1585.37	1713.68	1665.83	1689.76	0.0402017	0.127736	0.314725	0.75297	0.905665	Not DEG
FAM214A	1561.9	1781.11	1662.13	1674.99	1671.5	1668.56	1670.03	0.00342311	0.123672	0.027679	0.977918	0.989618	Not DEG
FAM214B	5630.09	5688.56	5712.81	6179.32	5659.33	5946.07	5802.7	-0.0713215	0.071148	-1.00244	0.316132	0.613457	Not DEG
SRI	5070.72	5398.31	5072.76	5378.1	5234.51	5225.43	5229.97	0.00281344	0.0749674	0.0375288	0.970063	0.986922	Not DEG
ZNF329	1214.23	1334.01	1319.96	1153.29	1274.12	1236.62	1255.37	0.0438743	0.143934	0.304823	0.760501	0.909731	Not DEG
SRL	24.9073	9.70193	4.42939	34.1399	17.3046	19.2846	18.2946	-0.163073	1.28654	-0.126753	0.899136	0.962802	Not DEG
SRM	7830.24	7634.61	7606.38	7985.54	7732.42	7795.96	7764.19	-0.0120116	0.0605121	-0.1985	0.842654	0.941862	Not DEG
SRR	2300.81	2642.97	2878	2319.38	2471.89	2598.69	2535.29	-0.0714895	0.133774	-0.534405	0.593062	0.823952	Not DEG
RNF122	179.54	186.762	100.769	67.2129	183.151	83.9908	133.571	1.12575	0.417246	2.69804	0.00697482	0.0426343	Up
WIPF2	5999.55	6132.43	6415.98	6470.58	6065.99	6443.28	6254.63	-0.0868988	0.0617553	-1.40715	0.159384	0.41554	Not DEG
FAM220A	1255.74	1442.35	1286.74	1338.92	1349.05	1312.83	1330.94	0.0401542	0.137358	0.292332	0.770033	0.913739	Not DEG
PLCE1	2349.59	2249.23	2387.44	2394.06	2299.41	2390.75	2345.08	-0.0565605	0.0960794	-0.588685	0.556072	0.802394	Not DEG
LGALS2	18.6805	12.9359	21.0396	25.6049	15.8082	23.3223	19.5652	-0.565326	0.986965	-0.572792	0.566786	0.808788	Not DEG
LGALS1	106445	109772	114287	114490	108108	114389	111248	-0.0814212	0.0312992	-2.60138	0.00928487	0.0537724	Not DEG
SPECC1	1300.37	1515.12	1271.24	1362.4	1407.74	1316.82	1362.28	0.0972032	0.140522	0.691731	0.489107	0.758449	Not DEG
CFAP36	2536.4	2453.78	2593.41	2840.01	2495.09	2716.71	2605.9	-0.123111	0.0985465	-1.24927	0.211566	0.492976	Not DEG
LGALS4	3.11341	0	5.53674	0	1.55671	2.76837	2.16254	-0.84488	3.72305	-0.226932	0.820476	NA	Not DEG
NMU	0	7.27645	0	9.60185	3.63822	4.80092	4.21957	-0.390975	2.9785	-0.131266	0.895565	NA	Not DEG
RNF114	8227.72	7247.34	6204.47	5758.97	7737.53	5981.72	6859.63	0.370949	0.0825476	4.49376	6.99776e-06	9.73264e-05	Not DEG
AKIRIN2	3385.32	3557.37	3920.01	3642.3	3471.35	3781.16	3626.25	-0.122917	0.0857716	-1.43308	0.151835	0.403378	Not DEG
AKIRIN1	8970.79	8658.97	8815.6	9014	8814.88	8914.8	8864.84	-0.0165082	0.0559427	-0.29509	0.767925	0.91271	Not DEG
EIF2AK1	12633.2	13563.3	12185.3	11576.6	13098.2	11880.9	12489.6	0.141032	0.0589101	2.39402	0.0166647	0.0854259	Not DEG
MTG2	2435.73	2442.46	2291.1	2482.61	2439.09	2386.86	2412.98	0.0311497	0.0989921	0.314669	0.753013	0.905665	Not DEG
EIF2AK3	2115.05	2067.32	1735.22	1929.97	2091.18	1832.59	1961.89	0.190143	0.112095	1.69627	0.0898347	0.28554	Not DEG
GOLGA8A	6393.92	6786.5	3133.8	3216.62	6590.21	3175.21	4882.71	1.05372	0.0739833	14.2427	4.97413e-46	4.99059e-44	Up
TDG	3375.98	3320.48	3447.18	3481.2	3348.23	3464.19	3406.21	-0.0492665	0.0797915	-0.61744	0.536945	0.791035	Not DEG
EIF2AK4	13629.5	13886.7	14580.5	15258.4	13758.1	14919.4	14338.8	-0.116853	0.0491307	-2.37841	0.0173873	0.088537	Not DEG
LIMS1	7520.97	7619.25	8431.35	8328	7570.11	8379.68	7974.89	-0.146471	0.0556851	-2.63034	0.00853004	0.05018	Not DEG
NMB	455.596	339.567	376.498	338.198	397.582	357.348	377.465	0.152193	0.262367	0.580076	0.561863	0.806484	Not DEG
EREG	9190.8	8521.53	8476.75	7800.97	8856.16	8138.86	8497.51	0.121619	0.0703892	1.7278	0.0840232	0.2734	Not DEG
MYO19	6828.76	6835.82	5494.66	6266.81	6832.29	5880.73	6356.51	0.216271	0.0800052	2.70321	0.00686727	0.0421007	Not DEG
FAM136A	4283.02	4177.49	4243.36	4622.76	4230.25	4433.06	4331.66	-0.0678049	0.0805421	-0.841857	0.399868	0.689905	Not DEG
MYO16	41.5122	51.7436	17.7176	17.07	46.6279	17.3938	32.0108	1.42412	0.788912	1.80517	0.0710479	0.243316	Not DEG
TRNT1	3036.62	3072.28	2951.08	2964.84	3054.45	2957.96	3006.2	0.0463956	0.0841675	0.55123	0.581476	0.817612	Not DEG
ASAP1	18078.6	19348.9	19779.5	21476.1	18713.7	20627.8	19670.8	-0.140344	0.0580609	-2.41718	0.0156412	0.0809205	Not DEG
ASAP2	6983.39	7334.66	6747.07	7024.28	7159.02	6885.68	7022.35	0.0564098	0.064116	0.87981	0.378962	0.671761	Not DEG
VMO1	113.121	122.083	63.1189	54.4105	117.602	58.7647	88.1832	1.00173	0.476674	2.10149	0.0355978	0.14933	Up
OCRL	7085.09	7618.44	7438.06	7134.17	7351.77	7286.12	7318.94	0.0133589	0.0670705	0.199177	0.842124	0.941751	Not DEG
RSAD2	7787.69	7355.68	8.85879	4.26749	7571.68	6.56314	3789.12	10.1811	0.424942	23.9587	7.49487e-127	1.36294e-124	Up
ATG101	3389.47	3655.2	3738.41	3562.29	3522.34	3650.35	3586.34	-0.0509506	0.0863358	-0.590144	0.555094	0.801864	Not DEG
PLAUR	6692.8	6067.75	6153.54	6035.29	6380.28	6094.42	6237.35	0.0656604	0.073832	0.889321	0.373831	0.666481	Not DEG
ENTPD5	2653.67	2939.68	2655.42	2802.67	2796.68	2729.05	2762.86	0.0358904	0.0999266	0.359168	0.719469	0.888979	Not DEG
HILPDA	572.868	616.072	628.974	674.263	594.47	651.619	623.044	-0.131889	0.183088	-0.72036	0.471303	0.746328	Not DEG
TPPP	114.159	48.5096	133.989	151.496	81.3341	142.742	112.038	-0.817548	0.532764	-1.53454	0.124897	0.356314	Not DEG
KIAA1522	2895.48	2468.33	2917.86	2998.98	2681.9	2958.42	2820.16	-0.142462	0.108646	-1.31125	0.189774	0.461833	Not DEG
LRRC20	1161.3	1155.34	1223.62	1225.84	1158.32	1224.73	1191.52	-0.0804747	0.129836	-0.619818	0.535377	0.789787	Not DEG
LOX	34021.3	36074.2	37514.8	73338.9	35047.8	55426.8	45237.3	-0.661261	0.468088	-1.41268	0.157749	0.413128	Not DEG
PLD4	16.6049	20.2123	34.3278	25.6049	18.4086	29.9664	24.1875	-0.700325	0.89188	-0.785224	0.432322	0.715195	Not DEG
FLYWCH1	4010.08	4036	3962.09	4270.69	4023.04	4116.39	4069.72	-0.0331365	0.0799429	-0.414502	0.678506	0.868437	Not DEG
LRRC29	230.393	264.378	240.295	192.037	247.385	216.166	231.775	0.19595	0.310074	0.631946	0.527422	0.784347	Not DEG
LRRC28	1030.54	986.363	1088.52	1017.8	1008.45	1053.16	1030.81	-0.0628547	0.143419	-0.43826	0.661198	0.859368	Not DEG
TIMM17B	1366.79	1431.84	1374.22	1604.58	1399.32	1489.4	1444.36	-0.0898667	0.136077	-0.660413	0.508989	0.770127	Not DEG
GCNT4	2996.14	3128.87	3667.54	3455.6	3062.51	3561.57	3312.04	-0.217404	0.086322	-2.51853	0.0117847	0.0646468	Not DEG
GCNT7	7.26463	16.9784	7.75144	11.7356	12.1215	9.74352	10.9325	0.320822	1.33633	0.240076	0.810271	0.929745	Not DEG
PRKX	1433.21	1237.8	1282.31	1277.05	1335.51	1279.68	1307.59	0.0606234	0.138807	0.436747	0.662295	0.859945	Not DEG
GCNT1	4763.52	4653.69	3671.97	4050.91	4708.61	3861.44	4285.02	0.285925	0.0829751	3.44592	0.000569123	0.00514261	Not DEG
GCNT3	0	16.1699	0	0	8.08494	0	4.04247	5.34167	3.51758	1.51856	0.128872	NA	Not DEG
SEMA6B	4.15122	0	0	5.33436	2.07561	2.66718	2.37139	-0.376429	3.60296	-0.104478	0.91679	NA	Not DEG
AACS	2514.6	2613.05	2463.85	2510.35	2563.83	2487.1	2525.46	0.0441096	0.0928898	0.47486	0.634887	0.846516	Not DEG
PARD6B	5.18902	0	23.2543	6.40123	2.59451	14.8278	8.71114	-2.54843	1.92274	-1.32541	0.185034	0.45625	Not DEG
C14orf132	5273.09	4865.52	4803.68	1098.88	5069.3	2951.28	4010.29	0.780463	0.956144	0.81626	0.414351	0.701826	Not DEG
IFNA13	0	0	0	5.33436	0	2.66718	1.33359	-3.98553	4.82883	-0.825361	0.409166	NA	Not DEG
LPCAT2	3904.22	4006.09	5488.02	5072.98	3955.15	5280.5	4617.83	-0.41668	0.0777535	-5.35898	8.36912e-08	1.58534e-06	Not DEG
LPCAT3	1835.88	1971.11	1772.86	1768.87	1903.49	1770.87	1837.18	0.10473	0.11006	0.951576	0.341312	0.63749	Not DEG
LPCAT1	3992.44	3781.33	3477.07	3485.47	3886.88	3481.27	3684.08	0.158617	0.0802396	1.97679	0.0480658	0.18499	Not DEG
MID1IP1	5415.27	4785.48	4850.19	3763.92	5100.37	4307.06	4703.71	0.243739	0.12249	1.98987	0.0466047	0.18085	Not DEG
TAS2R42	0	0	7.75144	0	0	3.87572	1.93786	-4.52279	4.53947	-0.996327	0.319091	NA	Not DEG
INAVA	33.2098	11.3189	31.0058	23.4712	22.2643	27.2385	24.7514	-0.298646	0.974057	-0.3066	0.759148	0.909433	Not DEG
PIGA	773.165	880.45	1043.12	1007.13	826.807	1025.12	925.966	-0.309047	0.157386	-1.96363	0.0495729	0.188792	Not DEG
PIGB	1668.79	1546.65	1441.77	1598.17	1607.72	1519.97	1563.85	0.0803269	0.126054	0.637243	0.523967	0.781091	Not DEG
PIGC	1410.38	1358.27	1335.46	1455.21	1384.32	1395.34	1389.83	-0.0118407	0.127015	-0.0932229	0.925726	0.972137	Not DEG
PIGF	1535.95	1392.23	1474.99	1357.06	1464.09	1416.02	1440.06	0.0475767	0.130461	0.36468	0.71535	0.887777	Not DEG
CALCRL	62.2683	32.3398	70.8703	77.8816	47.304	74.376	60.84	-0.658879	0.622138	-1.05905	0.289575	0.585672	Not DEG
PIGH	899.777	907.939	700.952	646.524	903.858	673.738	788.798	0.42411	0.162554	2.60904	0.00907956	0.0527936	Not DEG
PIGK	9428.46	8947.6	9720.31	9322.33	9188.03	9521.32	9354.67	-0.0516491	0.0591237	-0.873577	0.382349	0.674722	Not DEG
PIGL	535.507	523.904	489.448	575.044	529.706	532.246	530.976	-0.00729214	0.20429	-0.035695	0.971526	0.98744	Not DEG
PIGM	2269.68	2572.63	2460.53	2489.01	2421.15	2474.77	2447.96	-0.030822	0.106329	-0.289873	0.771914	0.914827	Not DEG
PIGN	2708.67	3007.6	2793.84	2879.49	2858.13	2836.66	2847.4	0.01151	0.097599	0.117931	0.906122	0.964963	Not DEG
PIGO	2916.23	3048.83	2777.23	2948.83	2982.53	2863.03	2922.78	0.0592306	0.0908619	0.651875	0.514482	0.774434	Not DEG
PIGP	1088.66	1092.28	916.885	812.956	1090.47	864.92	977.693	0.334509	0.151641	2.20593	0.0273887	0.124128	Not DEG
PIGQ	3272.2	3497.54	3426.14	3886.61	3384.87	3656.38	3520.62	-0.111065	0.0973446	-1.14095	0.253892	0.546932	Not DEG
PIGR	4.15122	0	13.2882	0	2.07561	6.64409	4.35985	-1.69592	2.97471	-0.570113	0.568601	NA	Not DEG
FCER1G	43.5878	30.7228	0	4.26749	37.1553	2.13374	19.6445	4.10887	1.3558	3.03058	0.00244081	0.0177901	Up
USP17L8	0	0	0	2.13374	0	1.06687	0.533436	-2.66507	4.8941	-0.544548	0.586065	NA	Not DEG
PIGU	2656.78	2625.99	2663.17	2566.89	2641.38	2615.03	2628.21	0.0144235	0.0908702	0.158726	0.873884	0.952412	Not DEG
WRAP53	1428.02	1270.14	1407.44	1448.81	1349.08	1428.13	1388.6	-0.0830547	0.131101	-0.633514	0.526398	0.783655	Not DEG
PIGW	1278.58	1614.56	1550.29	1540.56	1446.57	1545.43	1496	-0.0941234	0.149433	-0.62987	0.528779	0.784487	Not DEG
PIGX	2627.72	2702.8	3034.13	2637.31	2665.26	2835.72	2750.49	-0.0891406	0.105294	-0.846592	0.397223	0.687951	Not DEG
PIGY	509.562	89.7428	473.945	507.831	299.653	490.888	395.27	-0.712779	1.08927	-0.654365	0.512877	0.77329	Not DEG
PIGZ	398.517	431.736	408.612	432.083	415.126	420.347	417.737	-0.0174265	0.220571	-0.0790063	0.937028	0.975786	Not DEG
CCIN	240.771	212.634	142.848	180.301	226.702	161.575	194.138	0.487362	0.335489	1.45269	0.14631	0.393515	Not DEG
TMEM80	654.855	767.261	791.754	710.537	711.058	751.145	731.102	-0.077851	0.183176	-0.425007	0.670832	0.864848	Not DEG
SRRM5	33.2098	33.9567	46.5086	22.4043	33.5833	34.4565	34.0199	-0.0358978	0.801421	-0.0447926	0.964273	0.984924	Not DEG
TAGLN	132184	141678	162599	164727	136931	163663	150297	-0.257223	0.0396109	-6.49374	8.37308e-11	2.23098e-09	Not DEG
TAX1BP1	11980.4	11644.7	11340.4	11648.1	11812.6	11494.2	11653.4	0.039224	0.0506533	0.774363	0.438716	0.720652	Not DEG
SNAPC3	5838.69	5759.71	5081.62	5165.79	5799.2	5123.71	5461.45	0.178547	0.0651798	2.7393	0.00615706	0.0384103	Not DEG
TAX1BP3	8277.53	8100.3	11139.9	10601.5	8188.92	10870.7	9529.82	-0.408801	0.0564981	-7.23565	4.6329e-13	1.5011e-11	Not DEG
RHPN1	24.9073	50.9351	13.2882	27.7387	37.9212	20.5134	29.2173	0.889129	0.907058	0.980234	0.326971	0.624505	Not DEG
ELAC2	8419.71	7075.13	7174.51	8147.7	7747.42	7661.11	7704.26	0.0156964	0.0967217	0.162284	0.871082	0.951502	Not DEG
C4orf33	1500.67	1524.01	682.127	693.467	1512.34	687.797	1100.07	1.13679	0.137089	8.29234	1.11041e-16	4.53769e-15	Up
CSNK1G3	4461.52	4454.8	4292.08	4856.4	4458.16	4574.24	4516.2	-0.0372009	0.0862569	-0.431281	0.666264	0.862043	Not DEG
SRRM1	9587.24	9731.03	9970.57	9810.95	9659.14	9890.76	9774.95	-0.0340693	0.0518234	-0.657413	0.510916	0.77178	Not DEG
CCDC171	293.699	295.1	267.978	173.9	294.4	220.939	257.669	0.414697	0.325218	1.27514	0.20226	0.479934	Not DEG
SRRM3	95.4781	118.849	126.238	153.63	107.163	139.934	123.548	-0.383155	0.41452	-0.924335	0.355312	0.650117	Not DEG
SRRM2	61318.7	63857.3	60989.4	65254.2	62588	63121.8	62854.9	-0.0122114	0.0439598	-0.277784	0.781178	0.918944	Not DEG
CCDC174	1417.64	1418.91	1534.79	1377.33	1418.27	1456.06	1437.17	-0.0377862	0.127186	-0.297094	0.766395	0.912175	Not DEG
PDK1	1352.26	1323.5	1453.95	1366.66	1337.88	1410.31	1374.09	-0.0761507	0.124456	-0.611869	0.540624	0.793422	Not DEG
RGL1	3935.36	3976.98	4046.25	4215.21	3956.17	4130.73	4043.45	-0.062265	0.0757235	-0.822268	0.410924	0.698951	Not DEG
PDK3	388.139	301.568	459.55	513.165	344.854	486.358	415.606	-0.498219	0.245317	-2.03092	0.0422631	0.169052	Not DEG
PDK2	2442.99	2091.57	2590.09	2388.73	2267.28	2489.41	2378.35	-0.135622	0.117456	-1.15466	0.248232	0.539399	Not DEG
EBP	2730.46	2642.97	2807.13	2444.2	2686.72	2625.67	2656.19	0.0331151	0.106295	0.311538	0.755392	0.907318	Not DEG
PDK4	22.8317	57.4031	39.8645	62.9454	40.1174	51.405	45.7612	-0.35184	0.762619	-0.461358	0.644542	0.851393	Not DEG
H3C4	12.4537	7.27645	5.53674	10.6687	9.86505	8.10273	8.98389	0.278279	1.44088	0.193131	0.846856	0.943343	Not DEG
LNPEP	7889.39	8182.77	7327.33	7316.61	8036.08	7321.97	7679.02	0.134495	0.0582739	2.30798	0.021	0.101848	Not DEG
MYO5C	4.15122	42.0417	12.1808	17.07	23.0965	14.6254	18.8609	0.666274	1.28706	0.517673	0.604687	0.830296	Not DEG
H3C8	4.15122	12.9359	13.2882	0	8.54356	6.64409	7.59383	0.369828	2.05958	0.179565	0.857494	0.94743	Not DEG
SEC61A1	60469.8	61153.7	61757.9	61672.7	60811.7	61715.3	61263.5	-0.0212444	0.030851	-0.688612	0.491068	0.759203	Not DEG
MCOLN3	45.6634	55.7861	65.3336	51.2099	50.7247	58.2717	54.4982	-0.197918	0.606062	-0.326564	0.743997	0.901356	Not DEG
ALPL	518.902	443.055	537.064	491.828	480.979	514.446	497.712	-0.0981844	0.212949	-0.46107	0.644749	0.851393	Not DEG
TM2D1	1137.43	1385.76	1191.51	1181.03	1261.6	1186.27	1223.93	0.0900002	0.152126	0.591615	0.554109	0.801309	Not DEG
TM2D2	4974.2	4686.03	4334.16	3965.56	4830.11	4149.86	4489.99	0.218776	0.0830359	2.63471	0.00842091	0.0496383	Not DEG
TM2D3	2029.95	2031.75	1711.96	1816.88	2030.85	1764.42	1897.63	0.202804	0.107099	1.89361	0.0582774	0.212486	Not DEG
CKAP2	18196.9	18485.4	24912	24834.6	18341.1	24873.3	21607.2	-0.43942	0.0394828	-11.1294	9.02343e-29	6.19212e-27	Not DEG
PPP2R3B	682.876	604.753	904.704	705.202	643.815	804.953	724.384	-0.322835	0.200029	-1.61394	0.106541	0.321836	Not DEG
RGL4	557.301	626.583	574.714	551.573	591.942	563.143	577.543	0.0729424	0.192304	0.379308	0.704459	0.883047	Not DEG
ZFAND6	6033.8	5313.42	5551.14	5454.92	5673.61	5503.03	5588.32	0.0434855	0.0824393	0.527486	0.597856	0.827063	Not DEG
PUF60	11065.1	10491	11507.6	11666.2	10778	11586.9	11182.5	-0.104705	0.0539134	-1.9421	0.0521244	0.195434	Not DEG
ZFAND4	587.398	577.265	592.431	661.461	582.331	626.946	604.639	-0.106802	0.186714	-0.572007	0.567317	0.809229	Not DEG
ZFAND3	7701.55	8248.25	7564.3	7304.87	7974.9	7434.58	7704.74	0.101604	0.064736	1.56952	0.116528	0.340509	Not DEG
ZFAND1	1625.2	1595.97	1639.98	1508.56	1610.58	1574.27	1592.43	0.0328761	0.11871	0.276945	0.781822	0.919182	Not DEG
OR11G2	0	0	4.42939	0	0	2.2147	1.10735	-3.71502	4.83787	-0.767905	0.442544	NA	Not DEG
SUPT3H	364.27	357.354	366.532	343.533	360.812	355.033	357.922	0.0232284	0.235419	0.0986685	0.921401	0.970608	Not DEG
SLC39A12	0	0	3.32205	0	0	1.66102	0.830511	-3.29961	4.85547	-0.679565	0.49678	NA	Not DEG
CEP128	1246.4	1495.71	1566.9	1532.03	1371.06	1549.46	1460.26	-0.17529	0.139964	-1.25239	0.210429	0.491699	Not DEG
SLC39A10	3389.47	3413.46	4117.12	4063.72	3401.47	4090.42	3745.94	-0.266014	0.0763132	-3.48582	0.000490639	0.00454927	Not DEG
SLC39A11	1028.46	1328.36	801.72	987.923	1178.41	894.822	1036.62	0.398018	0.189996	2.09488	0.036182	0.150894	Not DEG
PPP2R3C	3817.05	4017.41	3896.76	3737.25	3917.23	3817.01	3867.12	0.0377949	0.0801702	0.471433	0.637332	0.847678	Not DEG
SLC39A14	13239.3	13622.3	12228.4	12566.7	13430.8	12397.6	12914.2	0.115613	0.0491001	2.35464	0.0185406	0.0929135	Not DEG
DNAJC17	1115.64	881.258	901.382	831.093	998.449	866.237	932.343	0.203729	0.178484	1.14144	0.253686	0.546921	Not DEG
CEP120	2895.48	3208.1	3401.77	3106.73	3051.79	3254.25	3153.02	-0.0920015	0.0995952	-0.923754	0.355615	0.650498	Not DEG
EIF1AY	1150.93	1250.74	1327.71	1217.3	1200.83	1272.51	1236.67	-0.0828934	0.137362	-0.603468	0.546197	0.796947	Not DEG
NTRK2	69.5329	122.891	106.305	123.757	96.212	115.031	105.622	-0.253794	0.49016	-0.517777	0.604614	0.830296	Not DEG
CEP126	1664.64	1494.91	1068.59	1319.72	1579.77	1194.16	1386.96	0.402996	0.153338	2.62815	0.00858514	0.0504225	Not DEG
ARHGAP23	19658.1	20769.4	23078.3	23257.8	20213.8	23168	21690.9	-0.196577	0.045521	-4.31838	1.57177e-05	0.000201998	Not DEG
ARHGAP22	3917.71	3778.9	5104.88	4901.21	3848.31	5003.04	4425.68	-0.378827	0.0744537	-5.08809	3.61689e-07	6.27158e-06	Not DEG
ARHGAP21	24328.2	24615.4	26082.5	26774.2	24471.8	26428.4	25450.1	-0.110931	0.03918	-2.83132	0.00463562	0.0303369	Not DEG
ARHGAP20	609.192	660.54	312.272	395.809	634.866	354.041	494.453	0.842596	0.224749	3.74906	0.000177497	0.00182489	Not DEG
ARHGAP26	490.882	595.052	513.81	596.381	542.967	555.096	549.031	-0.0307228	0.214724	-0.143081	0.886226	0.957199	Not DEG
ARHGAP25	0	3.23398	13.2882	4.26749	1.61699	8.77783	5.19741	-2.40213	2.23384	-1.07534	0.282224	0.578031	Not DEG
EVI5	3137.28	2769.09	3273.32	3428.93	2953.19	3351.12	3152.16	-0.18316	0.0988531	-1.85285	0.0639035	0.226859	Not DEG
ARHGAP29	3828.46	3263.89	3264.46	2071.87	3546.18	2668.16	3107.17	0.410395	0.341282	1.20251	0.229167	0.515278	Not DEG
ARHGAP28	138.028	139.869	171.639	167.499	138.949	169.569	154.259	-0.287153	0.354281	-0.810525	0.417639	0.704115	Not DEG
MTX2	2676.5	2378.59	2192.55	2080.4	2527.54	2136.48	2332.01	0.241881	0.108975	2.2196	0.0264457	0.120795	Not DEG
TBX4	302.001	270.037	295.662	249.648	286.019	272.655	279.337	0.0683944	0.277681	0.246305	0.805446	0.928276	Not DEG
HHAT	491.92	377.567	332.205	364.87	434.743	348.537	391.64	0.317068	0.252999	1.25324	0.210119	0.491309	Not DEG
DDIT4	1876.35	2652.67	1364.25	1855.29	2264.51	1609.77	1937.14	0.492894	0.192966	2.55431	0.01064	0.0597646	Not DEG
NFKBIL1	953.743	965.342	1113.99	916.443	959.542	1015.22	987.38	-0.0810726	0.163541	-0.495732	0.620084	0.838381	Not DEG
RBFA	2005.04	2149.79	2085.14	2303.38	2077.41	2194.26	2135.83	-0.0785842	0.110769	-0.709444	0.478049	0.75088	Not DEG
FAM76A	1462.27	1220.02	945.676	1014.6	1341.14	980.135	1160.64	0.451333	0.154753	2.91648	0.00354006	0.0242471	Not DEG
NKRF	1658.41	1536.95	1585.72	1240.77	1597.68	1413.25	1505.46	0.176835	0.153902	1.14901	0.250552	0.542496	Not DEG
PMF1-BGLAP	208.599	173.826	215.933	216.575	191.212	216.254	203.733	-0.179176	0.318266	-0.562975	0.573452	0.812638	Not DEG
AFTPH	3665.53	3558.18	2957.73	3279.56	3611.85	3118.65	3365.25	0.21153	0.0914377	2.31337	0.0207021	0.100828	Not DEG
MYSM1	6846.4	7037.94	6291.95	6518.59	6942.17	6405.27	6673.72	0.116262	0.0624018	1.86312	0.0624459	0.222631	Not DEG
ATG2A	2899.63	2757.77	2940.01	3310.5	2828.7	3125.26	2976.98	-0.144259	0.0997644	-1.44599	0.148179	0.397147	Not DEG
ATG2B	5740.1	6354.76	6366.15	6810.91	6047.43	6588.53	6317.98	-0.123211	0.078256	-1.57447	0.11538	0.338552	Not DEG
BMP6	44.6256	72.7645	39.8645	81.0823	58.695	60.4734	59.5842	-0.0406373	0.663957	-0.0612047	0.951196	0.979696	Not DEG
BMP5	4.15122	0	0	0	2.07561	0	1.0378	3.36818	4.83308	0.696902	0.485864	NA	Not DEG
BMP4	4692.95	4272.08	4070.61	3907.95	4482.52	3989.28	4235.9	0.167706	0.0839184	1.99845	0.0456682	0.178271	Not DEG
H4C5	3.11341	4.04247	6.64409	8.53498	3.57794	7.58953	5.58374	-1.08132	1.7538	-0.616558	0.537526	0.791411	Not DEG
BMP1	10061.5	11293.9	9060.33	9243.38	10677.7	9151.85	9914.77	0.222841	0.0691837	3.221	0.00127744	0.0102732	Not DEG
H4C6	0	7.27645	0	0	3.63822	0	1.81911	4.19033	4.64502	0.902112	0.366997	NA	Not DEG
DR1	8218.38	8130.21	9255.22	8839.03	8174.3	9047.13	8610.71	-0.146388	0.0572644	-2.55634	0.0105779	0.0595539	Not DEG
FEM1B	9556.11	9834.52	8859.9	9527.17	9695.31	9193.53	9444.42	0.0767423	0.0610684	1.25666	0.208877	0.489803	Not DEG
PCGF6	1402.07	1831.24	1452.84	1575.77	1616.66	1514.31	1565.48	0.0954308	0.157951	0.60418	0.545724	0.796813	Not DEG
GOLGA8Q	153.595	165.741	76.407	192.037	159.668	134.222	146.945	0.25002	0.502345	0.497705	0.618692	0.837667	Not DEG
GOLGA8S	41.5122	38.8077	17.7176	22.4043	40.16	20.0609	30.1104	1.00038	0.803694	1.24472	0.213233	0.494913	Not DEG
SWT1	280.207	332.291	231.436	296.59	306.249	264.013	285.131	0.214915	0.289977	0.741145	0.458606	0.736313	Not DEG
GOLGA8M	127.65	114.806	104.091	77.8816	121.228	90.9862	106.107	0.413703	0.445772	0.92806	0.353376	0.647892	Not DEG
GOLGA8O	293.699	370.29	212.611	272.052	331.995	242.332	287.163	0.455223	0.296202	1.53687	0.124325	0.355341	Not DEG
TERF1	3048.03	2810.32	2590.09	2507.15	2929.18	2548.62	2738.9	0.200292	0.095404	2.09941	0.0357808	0.14974	Not DEG
GOLGA8K	72.6463	88.1258	78.6217	70.4135	80.3861	74.5176	77.4519	0.111162	0.506656	0.219402	0.826337	0.935649	Not DEG
GOLGA8J	102.743	101.062	84.1585	49.0761	101.902	66.6173	84.2598	0.61396	0.526001	1.16722	0.243121	0.53291	Not DEG
FOXM1	15269.2	15771.3	20262.3	20817.9	15520.3	20540.1	18030.2	-0.404132	0.0450158	-8.97756	2.76833e-19	1.31613e-17	Not DEG
GOLGA8G	1.0378	0.808494	0	0	0.923149	0	0.461575	2.20497	4.89227	0.450706	0.652202	NA	Not DEG
FEM1A	3412.3	3437.72	3429.46	3596.43	3425.01	3512.94	3468.98	-0.0365767	0.081383	-0.449439	0.653115	0.855997	Not DEG
C15orf48	187.843	143.103	8.85879	17.07	165.473	12.9644	89.2187	3.66941	0.585593	6.26614	3.70111e-10	9.2834e-09	Up
GOLGA8B	5169.31	5365.17	4657.51	4772.12	5267.24	4714.81	4991.02	0.160066	0.0697978	2.29328	0.0218316	0.104569	Not DEG
RASSF8	14413	15034.8	14197.3	13992	14723.9	14094.7	14409.3	0.0632353	0.0483562	1.3077	0.190975	0.463172	Not DEG
RASSF1	4442.84	4241.36	5731.64	5674.69	4342.1	5703.16	5022.63	-0.393733	0.0699383	-5.62972	1.80505e-08	3.68819e-07	Not DEG
PTOV1	4650.4	4505.74	5082.73	4874.54	4578.07	4978.63	4778.35	-0.121191	0.0719463	-1.68447	0.0920908	0.290567	Not DEG
PTPMT1	2845.66	2840.24	2683.11	2601.03	2842.95	2642.07	2742.51	0.10575	0.0886331	1.19313	0.23282	0.519967	Not DEG
FKTN	5597.92	5392.65	5305.31	5040.97	5495.29	5173.14	5334.21	0.0869777	0.0705565	1.23274	0.217673	0.499954	Not DEG
RASSF4	602.965	727.645	530.42	687.066	665.305	608.743	637.024	0.128942	0.21816	0.591042	0.554492	0.80144	Not DEG
RASSF7	386.063	305.611	271.3	213.374	345.837	242.337	294.087	0.512036	0.292998	1.74757	0.0805378	0.265262	Not DEG
FTCDNL1	53.9659	58.2116	66.4409	61.8786	56.0887	64.1597	60.1242	-0.193123	0.564937	-0.341849	0.732465	0.895633	Not DEG
PSMB8	7377.76	7508.48	2899.04	2460.21	7443.12	2679.62	5061.37	1.47414	0.0920282	16.0183	9.51544e-58	1.09866e-55	Up
NHP2	5032.32	4587.39	5235.54	5197.8	4809.86	5216.67	5013.26	-0.117683	0.0774616	-1.51924	0.128702	0.363447	Not DEG
CSNK1A1L	0	3.23398	0	0	1.61699	0	0.808494	3.02524	4.84596	0.62428	0.532444	NA	Not DEG
TRPC3	205.485	265.186	164.995	145.095	235.336	155.045	195.19	0.603904	0.339227	1.78024	0.0750372	0.252695	Not DEG
CILP	8.30244	10.5104	0	0	9.40643	0	4.70322	5.55689	2.65324	2.09438	0.0362258	NA	Up
RSAD1	2394.22	2675.31	2205.84	2131.61	2534.76	2168.72	2351.74	0.225721	0.10621	2.12523	0.0335672	0.14367	Not DEG
CHD1	5615.56	6127.58	5898.85	5605.35	5871.57	5752.1	5811.83	0.0301555	0.0755728	0.399026	0.689874	0.875095	Not DEG
NFS1	2233.36	1935.53	2225.77	1968.38	2084.45	2097.07	2090.76	-0.00935812	0.125262	-0.0747085	0.940447	0.9767	Not DEG
CHD3	15866	16861.1	17219.3	18342.7	16363.6	17781	17072.3	-0.119675	0.0550494	-2.17395	0.0297089	0.131689	Not DEG
CHD2	11874.6	11795.9	10114.5	10795.7	11835.2	10455.1	11145.2	0.178791	0.055816	3.20323	0.00135897	0.0108331	Not DEG
CHD5	17.6427	10.5104	4.42939	22.4043	14.0766	13.4169	13.7467	0.0638879	1.31527	0.0485742	0.961259	0.983705	Not DEG
CHD4	30418.1	31580.6	31051.2	30638.4	30999.3	30844.8	30922.1	0.00735332	0.0393235	0.186995	0.851664	0.945153	Not DEG
CHD7	134.915	121.274	79.7291	75.7479	128.094	77.7385	102.916	0.719832	0.43795	1.64364	0.100251	0.307819	Not DEG
CHD6	8102.14	8143.96	6888.82	6334.02	8123.05	6611.42	7367.23	0.297172	0.0668082	4.44815	8.66148e-06	0.000118095	Not DEG
CHD9	8221.49	9328.4	8320.62	8948.92	8774.95	8634.77	8704.86	0.0236002	0.0778585	0.303117	0.761801	0.910144	Not DEG
CHD8	11913	11608.4	10897.4	11431.5	11760.7	11164.5	11462.6	0.0748741	0.0533578	1.40324	0.160544	0.417219	Not DEG
TRABD	2321.57	2377.78	2619.99	2227.63	2349.68	2423.81	2386.74	-0.0445265	0.114723	-0.388123	0.697925	0.879376	Not DEG
CAP1	63141.1	64974.6	72015.3	70495.7	64057.9	71255.5	67656.7	-0.153551	0.033921	-4.52672	5.99049e-06	8.43655e-05	Not DEG
CAP2	5238.84	4929.39	6324.07	5666.16	5084.11	5995.11	5539.61	-0.238015	0.0818683	-2.90729	0.00364571	0.0248121	Not DEG
NPC2	6261.08	6678.16	6088.2	6545.26	6469.62	6316.73	6393.17	0.0347647	0.072533	0.479295	0.631729	0.844473	Not DEG
NPC1	7076.79	7366.19	6263.16	6512.19	7221.49	6387.67	6804.58	0.177199	0.0635788	2.78708	0.00531855	0.0340406	Not DEG
MRC2	42494	42744.3	42311.8	41976.1	42619.1	42143.9	42381.5	0.0162029	0.032951	0.491727	0.622912	0.839474	Not DEG
EXD2	2487.62	2389.1	2097.32	1923.57	2438.36	2010.44	2224.4	0.278249	0.104641	2.65909	0.00783528	0.0466971	Not DEG
TTC5	2176.28	2106.13	1915.71	1766.74	2141.2	1841.23	1991.21	0.217638	0.108232	2.01084	0.044342	0.174574	Not DEG
TTC4	3170.49	3150.7	2927.83	2801.61	3160.6	2864.72	3012.66	0.14182	0.0860762	1.64761	0.0994323	0.306341	Not DEG
RAB3GAP2	7376.72	7396.1	7025.02	7032.82	7386.41	7028.92	7207.66	0.0715877	0.0574394	1.24632	0.212648	0.494374	Not DEG
IL4R	5317.71	5359.51	4747.2	4477.66	5338.61	4612.43	4975.52	0.21106	0.0716861	2.94422	0.00323766	0.022522	Not DEG
TTC3	19244	19683.6	22247.7	21670.3	19463.8	21959	20711.4	-0.173887	0.0421993	-4.12062	3.7785e-05	0.000453545	Not DEG
PIKFYVE	7931.94	7779.33	8008.34	7906.59	7855.64	7957.47	7906.55	-0.0187011	0.0562615	-0.332396	0.739591	0.899271	Not DEG
SLC20A1	9481.39	9373.68	10052.5	9780.01	9427.53	9916.26	9671.9	-0.0729614	0.0527581	-1.38294	0.166683	0.427898	Not DEG
PRKCE	1663.6	1915.32	1496.03	1677.12	1789.46	1586.58	1688.02	0.174262	0.132784	1.31237	0.189396	0.461446	Not DEG
C3orf52	194.07	204.549	137.311	182.435	199.309	159.873	179.591	0.318029	0.350075	0.908461	0.363635	0.657244	Not DEG
TTC9	86.1378	89.7428	90.8026	83.216	87.9403	87.0093	87.4748	0.0158586	0.470232	0.033725	0.973096	0.987762	Not DEG
TTC8	3025.2	3157.17	3061.82	3348.91	3091.19	3205.36	3148.27	-0.0521469	0.0922105	-0.56552	0.57172	0.811531	Not DEG
CAPS	245.96	202.932	251.368	200.572	224.446	225.97	225.208	-0.0109258	0.318989	-0.0342513	0.972677	0.98775	Not DEG
DYNC1LI1	7992.14	7827.03	7578.69	7942.86	7909.58	7760.78	7835.18	0.0272213	0.0597736	0.455407	0.648816	0.853897	Not DEG
DYNC1LI2	7676.64	8160.13	20976.5	8442.16	7918.39	14709.3	11313.9	-0.893442	0.616094	-1.45017	0.147011	0.394961	Not DEG
STC1	1824.46	1948.47	1603.44	1636.58	1886.47	1620.01	1753.24	0.220136	0.112133	1.96317	0.0496261	0.188896	Not DEG
TARS3	1623.13	1811.03	2170.4	2224.43	1717.08	2197.42	1957.25	-0.355023	0.112898	-3.14465	0.00166288	0.0128201	Not DEG
EFHC2	12.4537	53.3606	34.3278	65.0792	32.9071	49.7035	41.3053	-0.587458	0.8966	-0.655207	0.512335	0.772858	Not DEG
EFHC1	1391.7	1663.07	1714.18	1519.23	1527.38	1616.7	1572.04	-0.080899	0.143113	-0.565281	0.571883	0.811557	Not DEG
CAPG	3038.69	2806.28	2913.43	2556.23	2922.49	2734.83	2828.66	0.0954566	0.106468	0.896573	0.369947	0.662969	Not DEG
TPRKB	1897.11	1774.64	1860.35	1961.98	1835.88	1911.16	1873.52	-0.058562	0.110819	-0.528448	0.597188	0.826889	Not DEG
ELP5	3326.16	3410.23	3151.51	3119.53	3368.2	3135.52	3251.86	0.103477	0.0819181	1.26317	0.206528	0.486412	Not DEG
ETHE1	2560.26	2270.25	2515.9	2524.22	2415.26	2520.06	2467.66	-0.0620641	0.104952	-0.591354	0.554283	0.80144	Not DEG
PRDM16	335.211	372.716	289.018	326.463	353.963	307.74	330.852	0.20252	0.252626	0.80166	0.42275	0.706266	Not DEG
ABCG1	0	0	0	11.7356	0	5.8678	2.9339	-5.12277	3.90511	-1.31181	0.189583	NA	Not DEG
ABCG2	474.277	347.652	377.606	246.447	410.965	312.027	361.496	0.396409	0.310943	1.27486	0.202359	0.479934	Not DEG
PRDM15	1101.11	1258.82	1561.36	1417.87	1179.97	1489.62	1334.79	-0.335115	0.140819	-2.37975	0.0173242	0.088287	Not DEG
PLSCR2	2.07561	0	0	0	1.0378	0	0.518902	2.36105	4.88136	0.483687	0.628608	NA	Not DEG
PRDM10	1635.58	1511.08	1730.79	1737.93	1573.33	1734.36	1653.84	-0.141234	0.116109	-1.2164	0.223834	0.508406	Not DEG
PRDM11	282.283	288.632	392.001	347.8	285.458	369.901	327.679	-0.373489	0.249708	-1.4957	0.134731	0.373629	Not DEG
ABCG8	5.18902	0	0	0	2.59451	0	1.29726	3.6916	4.82342	0.76535	0.444063	NA	Not DEG
MPL	4.15122	13.7444	5.53674	0	8.94781	2.76837	5.85809	1.70153	2.17261	0.783174	0.433525	0.716207	Not DEG
HNF4A	0	0	4.42939	8.53498	0	6.48218	3.24109	-5.26609	3.0529	-1.72495	0.0845364	NA	Not DEG
INSYN2B	320.682	420.417	427.437	512.099	370.549	469.768	420.158	-0.340532	0.253896	-1.34123	0.179847	0.449787	Not DEG
MPI	2206.37	2097.23	2144.93	2516.75	2151.8	2330.84	2241.32	-0.115747	0.117938	-0.981419	0.326386	0.624197	Not DEG
BEGAIN	45.6634	63.0625	48.7233	69.3467	54.363	59.035	56.699	-0.116726	0.613644	-0.190218	0.849138	0.944295	Not DEG
PXDN	47795.1	50023.1	52177.2	54143.7	48909.1	53160.5	51034.8	-0.120164	0.0401105	-2.99582	0.00273709	0.0195961	Not DEG
POLRMT	2343.36	2350.29	2338.72	2304.44	2346.83	2321.58	2334.2	0.0156497	0.094599	0.165432	0.868604	0.951253	Not DEG
RER1	11928.5	12095.9	11844.2	12576.3	12012.2	12210.2	12111.2	-0.0235731	0.0538264	-0.437947	0.661425	0.859401	Not DEG
SPC24	3199.55	2832.96	3443.85	3376.65	3016.26	3410.25	3213.25	-0.17785	0.0962173	-1.84843	0.0645408	0.228214	Not DEG
MPZ	205.485	171.401	94.1246	100.286	188.443	97.2053	142.824	0.953697	0.3808	2.50446	0.0122639	0.0667224	Not DEG
MCPH1	2101.56	2069.74	2086.24	1876.63	2085.65	1981.44	2033.54	0.0739782	0.11024	0.671063	0.502181	0.766361	Not DEG
GRPEL1	3852.33	3828.22	3834.75	3552.68	3840.28	3693.72	3767	0.0561868	0.0825054	0.681007	0.495867	0.7622	Not DEG
KDM1B	2636.02	2464.29	3018.63	2556.23	2550.16	2787.43	2668.79	-0.12856	0.114203	-1.12571	0.260288	0.553607	Not DEG
SLC36A4	3041.81	3216.19	3944.38	3838.61	3129	3891.49	3510.24	-0.314144	0.082713	-3.798	0.000145868	0.00153774	Not DEG
PUM1	10107.2	10902.5	9939.56	10696.5	10504.9	10318	10411.4	0.0261324	0.0655391	0.398731	0.690092	0.875203	Not DEG
CIAO2A	2761.6	2744.03	2343.15	2349.25	2752.81	2346.2	2549.51	0.230527	0.0907127	2.54129	0.0110445	0.0614672	Not DEG
CIAO2B	2005.04	2034.17	2171.51	2045.19	2019.6	2108.35	2063.98	-0.0618466	0.103401	-0.598126	0.549756	0.799625	Not DEG
SLC36A3	0	0	0	2.13374	0	1.06687	0.533436	-2.66507	4.8941	-0.544548	0.586065	NA	Not DEG
ILKAP	2189.77	2206.38	2324.32	2227.63	2198.07	2275.98	2237.03	-0.050125	0.0980436	-0.511252	0.609175	0.832777	Not DEG
H2AC17	8.30244	25.0633	38.7572	22.4043	16.6829	30.5808	23.6318	-0.863918	1.01298	-0.852848	0.393744	0.684822	Not DEG
ASPHD1	639.288	726.836	857.088	650.792	683.062	753.94	718.501	-0.141413	0.206235	-0.68569	0.492908	0.760402	Not DEG
H2AC13	44.6256	18.5954	4.42939	21.3374	31.6105	12.8834	22.247	1.28895	1.13611	1.13453	0.256574	0.549332	Not DEG
H2AC12	0	10.5104	8.85879	0	5.25521	4.42939	4.8423	0.256255	2.87008	0.0892851	0.928855	NA	Not DEG
H2AC11	45.6634	27.4888	44.2939	41.608	36.5761	42.951	39.7635	-0.236212	0.721833	-0.327239	0.743487	0.901129	Not DEG
GRASP	71.6085	84.8919	95.232	36.2736	78.2502	65.7528	72.0015	0.252963	0.640386	0.395017	0.69283	0.876685	Not DEG
RBM14-RBM4	190.956	193.23	179.39	150.429	192.093	164.91	178.501	0.220503	0.337948	0.652476	0.514094	0.774148	Not DEG
SRGAP2B	3111.34	3176.57	3365.23	3487.6	3143.96	3426.42	3285.19	-0.123999	0.0826201	-1.50084	0.133397	0.371628	Not DEG
SRGAP2C	3413.34	3546.05	3700.76	3683.91	3479.7	3692.33	3586.02	-0.085264	0.0793271	-1.07484	0.282446	0.578247	Not DEG
QRSL1	1735.21	1851.45	1528.14	1612.04	1793.33	1570.09	1681.71	0.192185	0.115941	1.65761	0.0973956	0.30192	Not DEG
TRIML2	12.4537	8.08494	0	0	10.2693	0	5.13465	5.68114	2.58022	2.2018	0.0276795	0.12494	Up
BTG4	4.15122	30.7228	0	13.8693	17.437	6.93467	12.1858	1.3323	1.84976	0.720255	0.471368	0.74635	Not DEG
BTG3	5304.22	5392.65	5214.5	4673.97	5348.44	4944.23	5146.34	0.113557	0.0802161	1.41564	0.15688	0.411893	Not DEG
BTG2	577.02	634.668	821.653	816.157	605.844	818.905	712.374	-0.433831	0.171664	-2.52721	0.0114973	0.0634532	Not DEG
FAHD1	2606.97	2715.73	3103.9	2755.73	2661.35	2929.81	2795.58	-0.138274	0.101314	-1.3648	0.172317	0.437575	Not DEG
ZNF592	5665.38	5703.92	5349.6	5336.49	5684.65	5343.05	5513.85	0.0894626	0.0642988	1.39136	0.164117	0.423705	Not DEG
SLA2	9.34024	0	24.3617	0	4.67012	12.1808	8.42548	-1.39387	2.51161	-0.554972	0.578914	0.816247	Not DEG
C4orf36	9.34024	12.9359	3.32205	4.26749	11.1381	3.79477	7.46642	1.55488	1.57159	0.989363	0.322486	0.620243	Not DEG
HESX1	0	9.70193	15.5029	0	4.85096	7.75144	6.3012	-0.665308	2.6729	-0.248908	0.803432	0.92735	Not DEG
CYB5R4	1765.31	2051.15	1833.77	1936.37	1908.23	1885.07	1896.65	0.0184513	0.12328	0.149669	0.881026	0.954937	Not DEG
TAP2	18041.2	17491	5406.08	6150.52	17766.1	5778.3	11772.2	1.62021	0.0695397	23.2991	4.53181e-120	8.04009e-118	Up
SRD5A3	1129.13	1116.53	1033.16	1199.16	1122.83	1116.16	1119.5	0.008333	0.147648	0.0564383	0.954993	0.981368	Not DEG
SRD5A2	8.30244	0	0	0	4.15122	0	2.07561	4.37122	4.44684	0.982995	0.32561	NA	Not DEG
SRD5A1	2310.15	1891.88	2942.22	2324.71	2101.01	2633.47	2367.24	-0.326493	0.148693	-2.19576	0.0281091	0.126369	Not DEG
ARMT1	3914.6	4056.21	4080.58	4286.69	3985.41	4183.64	4084.52	-0.0698335	0.0776811	-0.898976	0.368665	0.662331	Not DEG
HELLS	3620.9	3497.54	3199.13	3025.65	3559.22	3112.39	3335.81	0.193379	0.0849177	2.27725	0.0227713	0.107908	Not DEG
AKAP17A	1930.32	1794.86	1839.31	1963.04	1862.59	1901.18	1881.88	-0.0302013	0.112382	-0.268738	0.788131	0.921156	Not DEG
CALML4	438.992	563.52	498.307	511.032	501.256	504.669	502.963	-0.00810865	0.223751	-0.0362396	0.971091	0.987299	Not DEG
FAM49B	3167.38	2288.04	2903.47	2781.34	2727.71	2842.4	2785.06	-0.0603302	0.148069	-0.407447	0.68368	0.871706	Not DEG
BRD3	3778.65	3870.26	3803.74	4022.11	3824.45	3912.92	3868.69	-0.0328896	0.0793452	-0.414513	0.678499	0.868437	Not DEG
ZFP36L1	10229.6	10886.4	9095.76	8841.17	10558	8968.46	9763.24	0.235729	0.0587527	4.01223	6.01488e-05	0.000692831	Not DEG
ZFP36L2	12232.6	12403.9	14240.5	13856.5	12318.3	14048.5	13183.4	-0.189507	0.0475699	-3.98377	6.78311e-05	0.000773359	Not DEG
GGA1	3240.03	3034.28	3686.36	3314.77	3137.15	3500.57	3318.86	-0.158428	0.0954521	-1.65976	0.096962	0.301039	Not DEG
GGA3	3547.22	3423.97	3147.08	2996.84	3485.59	3071.96	3278.78	0.182064	0.0848298	2.14623	0.0318549	0.13846	Not DEG
GGA2	3811.86	3657.63	3676.4	3323.31	3734.74	3499.85	3617.3	0.0935839	0.0895521	1.04502	0.296013	0.592352	Not DEG
DNAH12	6.22683	12.9359	0	0	9.58137	0	4.79068	5.5851	2.65811	2.10115	0.0356277	NA	Up
ERICH6	4.15122	0	5.53674	7.4681	2.07561	6.50242	4.28902	-1.67602	2.39345	-0.700253	0.483769	NA	Not DEG
C10orf90	32.172	42.8502	44.2939	10.6687	37.5111	27.4813	32.4962	0.451906	0.935369	0.483131	0.629003	0.843022	Not DEG
C15orf40	931.949	1033.26	1049.77	1040.2	982.602	1044.98	1013.79	-0.0879521	0.147251	-0.597295	0.550311	0.799854	Not DEG
C15orf41	1084.51	1022.74	1162.72	1393.33	1053.63	1278.03	1165.83	-0.279146	0.153014	-1.82431	0.0681045	0.237262	Not DEG
FHOD1	5265.82	5585.88	5751.57	5308.75	5425.85	5530.16	5478.01	-0.0270758	0.0765326	-0.353781	0.723503	0.891842	Not DEG
FHOD3	4301.7	4473.4	3885.69	4071.18	4387.55	3978.43	4182.99	0.141417	0.0770019	1.83654	0.0662784	0.232454	Not DEG
ADH6	16.6049	6.46795	14.3955	8.53498	11.5364	11.4653	11.5008	0.00206427	1.32124	0.00156238	0.998753	0.999295	Not DEG
ADH5	12822.1	12953.7	12611.6	12691.5	12887.9	12651.6	12769.7	0.0267581	0.046423	0.576398	0.564347	0.807923	Not DEG
ADH4	0	0	4.42939	0	0	2.2147	1.10735	-3.71502	4.83787	-0.767905	0.442544	NA	Not DEG
PKD2	14519.9	15518.2	18408.6	17786.9	15019.1	18097.7	16558.4	-0.268715	0.052492	-5.11915	3.06916e-07	5.39904e-06	Not DEG
PKD1	23276.9	22837.5	21887.9	23248.2	23057.2	22568	22812.6	0.0308357	0.0466068	0.661614	0.508218	0.769602	Not DEG
GJC2	75.7598	56.5946	48.7233	96.0185	66.1772	72.3709	69.274	-0.131892	0.604877	-0.218047	0.827392	0.935691	Not DEG
GJC3	0	7.27645	0	13.8693	3.63822	6.93467	5.28644	-0.919869	2.79154	-0.32952	0.741763	0.900426	Not DEG
ING3	1328.39	1359.08	1341	1199.16	1343.73	1270.08	1306.91	0.0816425	0.133196	0.61295	0.53991	0.793395	Not DEG
GJC1	8485.09	6955.47	9371.49	10779.7	7720.28	10075.6	8897.93	-0.384612	0.100936	-3.81045	0.000138712	0.00146869	Not DEG
ZNF138	627.872	605.562	469.516	407.545	616.717	438.53	527.624	0.491912	0.202918	2.42419	0.0153424	0.0798288	Not DEG
PFKFB1	10.378	16.9784	0	5.33436	13.6782	2.66718	8.1727	2.35452	1.86805	1.26042	0.20752	0.488273	Not DEG
SQOR	5685.1	5319.89	4201.28	3864.21	5502.49	4032.75	4767.62	0.448099	0.0814748	5.49984	3.80127e-08	7.463e-07	Not DEG
PRKACA	8755.96	9761.76	11589.5	11844.4	9258.86	11717	10487.9	-0.339251	0.066631	-5.09149	3.5526e-07	6.16744e-06	Not DEG
NUAK2	1670.87	1393.84	1037.59	1280.25	1532.35	1158.92	1345.64	0.40201	0.164248	2.44758	0.0143818	0.075894	Not DEG
DIO2	88.2134	66.2965	13.2882	23.4712	77.255	18.3797	47.8173	2.0684	0.701474	2.94864	0.00319171	0.0222701	Up
STAMBPL1	5998.51	5959.41	5212.29	4969.49	5978.96	5090.89	5534.92	0.231997	0.0673867	3.44277	0.000575791	0.00518997	Not DEG
ZNF131	2869.53	2953.43	2627.74	3236.89	2911.48	2932.31	2921.9	-0.0103179	0.118215	-0.0872813	0.930448	0.973894	Not DEG
PSMB5	11007	10941.3	10987.1	10605.8	10974.2	10796.4	10885.3	0.0235553	0.0513289	0.458909	0.646299	0.852049	Not DEG
ZNF133	464.937	764.027	781.788	768.148	614.482	774.968	694.725	-0.332616	0.251961	-1.32011	0.186799	0.458272	Not DEG
PSMB3	6706.3	6354.76	6216.65	5744.04	6530.53	5980.35	6255.44	0.126775	0.0726994	1.74383	0.0811883	0.267042	Not DEG
PSMB2	12124.7	11997.2	11446.7	11658.8	12061	11552.7	11806.8	0.0620266	0.04836	1.2826	0.199632	0.475774	Not DEG
ZNF136	874.87	810.111	712.025	766.014	842.49	739.02	790.755	0.188352	0.164861	1.14249	0.253251	0.546388	Not DEG
HDHD5	1189.32	1359.08	1219.19	1280.25	1274.2	1249.72	1261.96	0.0288561	0.139883	0.206287	0.836567	0.939942	Not DEG
COL17A1	26.9829	29.1058	13.2882	46.9424	28.0444	30.1153	29.0798	-0.103525	0.940045	-0.110127	0.912308	0.967161	Not DEG
PFKFB2	799.11	984.746	772.929	665.728	891.928	719.329	805.628	0.311587	0.18914	1.64739	0.099478	0.306352	Not DEG
LMBR1L	1189.32	1279.04	1181.54	1108.48	1234.18	1145.01	1189.6	0.108834	0.136435	0.797699	0.425045	0.708636	Not DEG
TMA7	6038.99	6500.29	6448.09	6797.04	6269.64	6622.57	6446.1	-0.0786543	0.0710638	-1.10681	0.268375	0.563999	Not DEG
HDHD3	520.978	341.993	245.831	340.332	431.486	293.082	362.284	0.555951	0.312833	1.77715	0.0755443	0.253991	Not DEG
HDHD2	2488.66	2640.54	2549.12	2579.7	2564.6	2564.41	2564.5	0.000544715	0.0940835	0.00578969	0.995381	0.997644	Not DEG
GLI4	739.955	571.605	758.534	621.986	655.78	690.26	673.02	-0.0751973	0.215682	-0.34865	0.727352	0.893044	Not DEG
ZNF516	1659.45	1612.14	1638.88	1474.42	1635.79	1556.65	1596.22	0.0714802	0.121973	0.586032	0.557854	0.80353	Not DEG
TDGF1	0	0	0	21.3374	0	10.6687	5.33436	-5.98518	3.23158	-1.85209	0.0640122	0.226968	Not DEG
R3HDM4	3877.24	3311.59	3519.15	3536.68	3594.42	3527.92	3561.17	0.0261869	0.100589	0.260336	0.794605	0.923242	Not DEG
TBC1D31	1231.87	1111.68	1192.61	1393.33	1171.78	1292.97	1232.38	-0.142839	0.14916	-0.957624	0.338252	0.635692	Not DEG
RMI1	2757.45	2774.75	2688.64	2717.32	2766.1	2702.98	2734.54	0.0333365	0.087873	0.379371	0.704412	0.883047	Not DEG
CORO6	652.779	576.456	632.296	736.142	614.618	684.219	649.418	-0.155888	0.192826	-0.808437	0.418839	0.704587	Not DEG
CORO7	690.14	767.261	796.184	942.048	728.701	869.116	798.908	-0.25362	0.178069	-1.42428	0.154365	0.407643	Not DEG
POC1B-GALNT4	464.937	260.335	15.5029	113.088	362.636	64.2957	213.466	2.4951	1.2479	1.99943	0.0455616	0.178084	Up
CIART	659.006	658.114	612.364	612.384	658.56	612.374	635.467	0.10489	0.176253	0.595114	0.551768	0.800503	Not DEG
KCNK4	0	2.42548	0	0	1.21274	0	0.60637	2.61315	4.86602	0.53702	0.591254	NA	Not DEG
KCNK6	4072.35	4517.06	4432.72	4466.99	4294.7	4449.85	4372.28	-0.0506071	0.0832705	-0.607743	0.543358	0.795489	Not DEG
KCNK7	23.8695	13.7444	15.5029	13.8693	18.807	14.6861	16.7465	0.352614	1.07298	0.32863	0.742435	0.900604	Not DEG
MLH3	2853.96	2720.58	2490.43	2203.09	2787.27	2346.76	2567.02	0.248056	0.10537	2.35415	0.0185651	0.0929726	Not DEG
KCNK1	336.249	326.632	170.532	225.11	331.44	197.821	264.63	0.743905	0.295328	2.51892	0.0117717	0.0645998	Not DEG
MLH1	5942.47	5410.44	5847.91	5375.97	5676.46	5611.94	5644.2	0.0161302	0.0815646	0.19776	0.843233	0.941897	Not DEG
FAM155A	339.362	451.948	499.414	557.974	395.655	528.694	462.175	-0.41619	0.241447	-1.72374	0.0847556	0.275229	Not DEG
RETSAT	4054.7	3893.71	4408.35	4113.86	3974.21	4261.11	4117.66	-0.100758	0.0804378	-1.25262	0.210344	0.491581	Not DEG
EPS15	8164.41	8139.92	8038.24	8218.11	8152.16	8128.18	8140.17	0.00420368	0.0555464	0.0756787	0.939675	0.976177	Not DEG
C9orf147	16.6049	8.89343	27.6837	14.9362	12.7492	21.31	17.0296	-0.747071	1.10034	-0.678949	0.49717	0.763279	Not DEG
UBE2L6	15381.3	15320.2	2410.7	2324.71	15350.7	2367.71	8859.22	2.69685	0.0579358	46.549	0	0	Up
FAM71E1	17.6427	0	7.75144	8.53498	8.82134	8.14321	8.48227	0.105555	2.01667	0.0523412	0.958257	0.982788	Not DEG
NACC2	4932.69	5218.83	7477.92	7135.24	5075.76	7306.58	6191.17	-0.525129	0.0686615	-7.64809	2.03993e-14	7.13386e-13	Not DEG
VPS13D	8609.63	9341.34	9070.29	9295.65	8975.48	9182.97	9079.23	-0.0326007	0.0633489	-0.514621	0.606818	0.831122	Not DEG
ACOT12	84.0622	71.956	32.1131	108.821	78.0091	70.467	74.2381	0.144963	0.684011	0.21193	0.832161	0.938108	Not DEG
ACOT13	1767.38	1648.52	1253.52	1345.33	1707.95	1299.42	1503.69	0.393823	0.123788	3.18143	0.00146549	0.0114994	Not DEG
VPS13A	6597.33	7245.72	6578.76	7196.05	6921.52	6887.4	6904.46	0.00744752	0.0781968	0.0952407	0.924124	0.971665	Not DEG
SH3KBP1	4350.48	6306.25	6441.45	4700.64	5328.37	5571.04	5449.7	-0.0641408	0.347048	-0.184818	0.853372	0.945461	Not DEG
VPS13C	7553.14	8073.62	7182.26	7616.4	7813.38	7399.33	7606.36	0.0788256	0.0673163	1.17097	0.24161	0.531118	Not DEG
VPS13B	6458.26	6783.26	7193.34	7151.24	6620.76	7172.29	6896.53	-0.1151	0.0622968	-1.84761	0.0646588	0.22837	Not DEG
BEX5	5.18902	0	0	0	2.59451	0	1.29726	3.6916	4.82342	0.76535	0.444063	NA	Not DEG
BEX4	829.206	1046.19	867.054	998.592	937.699	932.823	935.261	0.00866219	0.182722	0.0474064	0.962189	0.984242	Not DEG
BEX3	12649.8	12130.6	12157.6	11801.7	12390.2	11979.7	12184.9	0.0484259	0.0519239	0.932634	0.351009	0.646499	Not DEG
BEX2	0	0	0	8.53498	0	4.26749	2.13374	-4.66337	4.37581	-1.06572	0.286552	NA	Not DEG
CRYZ	5610.37	5550.31	6043.91	5756.84	5580.34	5900.37	5740.36	-0.0804718	0.0666836	-1.20677	0.227521	0.513094	Not DEG
SCAF11	13989.6	13794.5	13588.3	13274	13892.1	13431.1	13661.6	0.0486223	0.0466231	1.04288	0.297004	0.593723	Not DEG
ZNF726	431.727	354.929	332.205	397.943	393.328	365.074	379.201	0.105962	0.25299	0.418838	0.675335	0.867279	Not DEG
NUP160	9234.39	9842.6	8725.91	9303.12	9538.5	9014.51	9276.51	0.0817421	0.0640346	1.27653	0.201768	0.479152	Not DEG
UBAP1	4843.44	5073.3	4676.33	4930.02	4958.37	4803.17	4880.77	0.0461125	0.0740317	0.622875	0.533367	0.788294	Not DEG
N4BP3	33.2098	25.8718	9.96614	8.53498	29.5408	9.25056	19.3957	1.674	1.01195	1.65423	0.0980807	0.303462	Not DEG
TMEM160	1183.1	1207.89	1329.93	1092.48	1195.49	1211.2	1203.35	-0.0184924	0.152513	-0.121252	0.903492	0.964272	Not DEG
TMEM165	13552.7	13487.3	12957.1	13035	13520	12996.1	13258	0.0569835	0.0456305	1.2488	0.211738	0.493252	Not DEG
TMEM164	1693.7	1861.15	1645.52	1407.2	1777.43	1526.36	1651.89	0.220379	0.133773	1.6474	0.0994749	0.306352	Not DEG
EVI2A	531.356	613.647	490.555	559.041	572.502	524.798	548.65	0.126366	0.206441	0.612118	0.540459	0.793422	Not DEG
PLAAT4	572.868	426.076	64.2262	88.5504	499.472	76.3883	287.93	2.70684	0.326264	8.29647	1.07254e-16	4.3953e-15	Up
EVI2B	486.731	375.95	269.086	220.842	431.34	244.964	338.152	0.815184	0.277005	2.94285	0.00325206	0.0225936	Not DEG
FOXN2	3721.57	3375.46	3752.8	3038.45	3548.52	3395.63	3472.07	0.0633318	0.118372	0.535025	0.592632	0.823931	Not DEG
REPIN1	6214.38	5815.5	6179	4827.6	6014.94	5503.3	5759.12	0.128208	0.111645	1.14836	0.25082	0.542592	Not DEG
NICN1	1139.51	1211.12	781.788	808.689	1175.32	795.238	985.278	0.563962	0.146052	3.86139	0.000112744	0.00121586	Not DEG
TCTEX1D2	490.882	519.053	512.702	473.691	504.967	493.197	499.082	0.0346118	0.20269	0.170762	0.864411	0.949162	Not DEG
C18orf25	3724.68	3985.07	3413.96	3183.55	3854.87	3298.75	3576.81	0.225243	0.087782	2.56593	0.0102899	0.0581802	Not DEG
FAM241A	740.993	709.049	841.585	641.19	725.021	741.387	733.204	-0.032192	0.198683	-0.162027	0.871285	0.951502	Not DEG
PMVK	1950.04	1994.55	2028.66	2282.04	1972.29	2155.35	2063.82	-0.128021	0.111874	-1.14433	0.252485	0.545059	Not DEG
PLAAT2	29.0585	35.5737	0	0	32.3161	0	16.1581	7.33734	1.87214	3.91923	8.88321e-05	0.000983508	Up
GNA14	77.8354	53.3606	94.1246	55.4773	65.598	74.801	70.1995	-0.191653	0.586536	-0.326754	0.743854	0.901301	Not DEG
GRIN2A	214.826	196.464	157.243	132.292	205.645	144.768	175.206	0.506062	0.343342	1.47393	0.1405	0.383994	Not DEG
GNA12	9043.43	9210.36	10368.1	9826.96	9126.9	10097.5	9612.21	-0.145649	0.0567236	-2.56769	0.0102379	0.0579534	Not DEG
GNA13	8661.52	8535.27	9256.33	8805.96	8598.4	9031.14	8814.77	-0.0708799	0.0575345	-1.23195	0.217966	0.500232	Not DEG
KLHDC8A	8.30244	0	0	0	4.15122	0	2.07561	4.37122	4.44684	0.982995	0.32561	NA	Not DEG
GNA11	16403.5	15823.8	18730.8	17406	16113.7	18068.4	17091.1	-0.165273	0.0536528	-3.08042	0.00206712	0.0154614	Not DEG
IL3RA	71.6085	50.9351	24.3617	39.4743	61.2718	31.918	46.5949	0.937848	0.687951	1.36325	0.172804	0.438429	Not DEG
FAHD2A	1675.02	1487.63	1556.93	1647.25	1581.32	1602.09	1591.71	-0.0197107	0.125893	-0.156568	0.875586	0.952935	Not DEG
SH2B3	12830.4	12557.5	16842.8	15776.9	12694	16309.8	14501.9	-0.361661	0.0528553	-6.84248	7.78356e-12	2.26924e-10	Not DEG
IFFO1	4049.51	3177.38	3263.36	3172.88	3613.45	3218.12	3415.78	0.166401	0.12208	1.36304	0.172869	0.438517	Not DEG
HLA-B	66619.8	60616.8	17108.5	15640.3	63618.3	16374.4	39996.4	1.95797	0.0586803	33.3667	4.16541e-244	1.31736e-241	Up
CHTF18	2730.46	2398.8	2886.86	2668.25	2564.63	2777.55	2671.09	-0.115732	0.10825	-1.06911	0.28502	0.581471	Not DEG
MFGE8	41647.1	42627.8	58958.6	42658.9	42137.5	50808.7	46473.1	-0.269966	0.231922	-1.16404	0.244409	0.534766	Not DEG
SMIM10	1572.27	1466.61	1383.08	1316.52	1519.44	1349.8	1434.62	0.170351	0.124375	1.36965	0.170795	0.43503	Not DEG
DUSP26	4.15122	10.5104	26.5764	12.8025	7.33082	19.6894	13.5101	-1.41263	1.26441	-1.11722	0.263902	0.558354	Not DEG
C19orf18	12.4537	23.4463	12.1808	5.33436	17.95	8.7576	13.3538	1.04098	1.24837	0.833877	0.40435	0.693264	Not DEG
IL6ST	37521.8	38189.2	37416.2	38234.6	37855.5	37825.4	37840.5	0.00119871	0.0357719	0.0335098	0.973268	0.987862	Not DEG
SBF2	9296.66	9988.13	10388	10706.1	9642.4	10547	10094.7	-0.129044	0.0599921	-2.15101	0.0314756	0.137221	Not DEG
HDDC2	3922.9	3629.33	3746.16	3635.9	3776.12	3691.03	3733.57	0.0324087	0.0840532	0.385573	0.699813	0.880242	Not DEG
DBN1	14051.9	14189.1	18568	17032.6	14120.5	17800.3	15960.4	-0.334028	0.0556346	-6.00396	1.92557e-09	4.4536e-08	Not DEG
NOL7	7488.8	6728.29	7120.25	7226.99	7108.54	7173.62	7141.08	-0.0136511	0.0727536	-0.187635	0.851163	0.944885	Not DEG
PDE5A	13897.2	13853.5	14756.5	14339.8	13875.4	14548.2	14211.8	-0.0682999	0.0462028	-1.47826	0.139338	0.38182	Not DEG
ERG28	1975.98	1922.6	1604.55	1976.91	1949.29	1790.73	1870.01	0.12207	0.134149	0.909959	0.362844	0.657023	Not DEG
OGDH	17736.1	17810.3	18057.5	17522.3	17773.2	17789.9	17781.6	-0.00130762	0.0433552	-0.0301607	0.975939	0.988716	Not DEG
SIN3A	6247.59	6289.27	6072.7	5957.41	6268.43	6015.06	6141.74	0.0595989	0.0619939	0.961367	0.336368	0.63408	Not DEG
ACTG2	2986.8	3342.31	3390.7	3394.79	3164.56	3392.74	3278.65	-0.0997482	0.0934713	-1.06715	0.285903	0.581885	Not DEG
PILRA	0	6.46795	0	0	3.23398	0	1.61699	4.02058	4.81556	0.834914	0.403766	NA	Not DEG
PPP1R3D	927.798	1069.64	719.777	945.249	998.718	832.513	915.615	0.263014	0.191234	1.37535	0.169023	0.432229	Not DEG
C19orf12	3030.39	3045.6	2687.53	3052.32	3037.99	2869.93	2953.96	0.0819987	0.0995919	0.823347	0.410311	0.698397	Not DEG
LMBRD2	3975.83	4014.17	3686.36	3628.43	3995	3657.4	3826.2	0.127474	0.0757709	1.68237	0.092498	0.291711	Not DEG
LMBRD1	2744.99	2538.67	2369.73	2841.08	2641.83	2605.4	2623.62	0.0195212	0.118777	0.164352	0.869454	0.951394	Not DEG
DAZ2	4.15122	21.0208	47.616	35.2068	12.586	41.4114	26.9987	-1.70163	1.02649	-1.65771	0.0973757	0.30192	Not DEG
TAS2R19	12.4537	16.1699	13.2882	14.9362	14.3118	14.1122	14.212	0.022512	1.13497	0.0198349	0.984175	0.991923	Not DEG
SRFBP1	1451.89	1538.56	1616.73	1428.54	1495.23	1522.64	1508.93	-0.0256579	0.129279	-0.198469	0.842678	0.941862	Not DEG
GBF1	16631.9	17479.6	15731	16323.1	17055.8	16027.1	16541.4	0.0899232	0.049797	1.8058	0.0709503	0.243096	Not DEG
TAS2R10	56.0415	35.5737	18.8249	25.6049	45.8076	22.2149	34.0113	1.04056	0.787255	1.32176	0.186248	0.457537	Not DEG
BCAT2	1347.07	1226.49	1634.45	1577.9	1286.78	1606.17	1446.48	-0.320614	0.125777	-2.54907	0.0108012	0.0604369	Not DEG
BCAT1	20335.8	5467.04	6331.82	6714.89	12901.4	6523.36	9712.38	0.983824	0.832284	1.18208	0.237175	0.525659	Not DEG
TAS2R13	0	3.23398	0	17.07	1.61699	8.53498	5.07598	-2.37623	2.81517	-0.844081	0.398624	0.689148	Not DEG
DNAH17	105.856	100.253	90.8026	106.687	103.055	98.7449	100.9	0.0609139	0.44259	0.137631	0.890532	0.958691	Not DEG
C1orf131	1192.44	1135.93	934.602	1073.27	1164.19	1003.94	1084.06	0.213139	0.1491	1.42951	0.152859	0.405455	Not DEG
MACROD2	0	7.27645	13.2882	17.07	3.63822	15.1791	9.40864	-2.03373	1.7878	-1.13756	0.255306	0.548241	Not DEG
MACROD1	567.679	411.523	549.245	441.685	489.601	495.465	492.533	-0.0187282	0.2533	-0.0739366	0.941061	0.976932	Not DEG
GBA2	4013.19	3791.84	4182.46	4383.78	3902.51	4283.12	4092.82	-0.134706	0.079588	-1.69254	0.0905437	0.28701	Not DEG
ZNF729	0	3.23398	0	0	1.61699	0	0.808494	3.02524	4.84596	0.62428	0.532444	NA	Not DEG
AKAP4	0	0	0	2.13374	0	1.06687	0.533436	-2.66507	4.8941	-0.544548	0.586065	NA	Not DEG
AKAP5	217.939	192.422	135.097	156.83	205.18	145.963	175.572	0.490119	0.343154	1.42828	0.153212	0.405925	Not DEG
AKAP6	239.733	177.06	156.136	265.651	208.397	210.894	209.645	-0.0193304	0.388763	-0.049723	0.960343	0.983635	Not DEG
AKAP7	665.233	602.328	435.188	447.019	633.78	441.104	537.442	0.522106	0.197134	2.64848	0.00808549	0.0479526	Not DEG
DBNL	12849.1	12289.1	14185.1	13791.5	12569.1	13988.3	13278.7	-0.154553	0.0508664	-3.03841	0.00237832	0.0174124	Not DEG
AKAP1	2036.17	2066.51	2079.6	1688.86	2051.34	1884.23	1967.79	0.122857	0.131677	0.933019	0.35081	0.646499	Not DEG
AKAP3	36.3232	63.0625	39.8645	17.07	49.6928	28.4672	39.08	0.807961	0.806551	1.00175	0.316465	0.613589	Not DEG
NPEPPS	9461.67	9420.57	9473.37	9382.07	9441.12	9427.72	9434.42	0.00203095	0.0518108	0.0391994	0.968731	0.986709	Not DEG
EIF2D	3918.75	3829.84	3924.44	3870.61	3874.29	3897.53	3885.91	-0.00878637	0.0757115	-0.116051	0.907612	0.965342	Not DEG
AKAP8	3474.57	3344.74	3256.71	3521.74	3409.66	3389.23	3399.44	0.00832555	0.0875265	0.0951204	0.924219	0.971665	Not DEG
AKAP9	4955.52	5163.04	3851.36	4411.52	5059.28	4131.44	4595.36	0.292341	0.0897035	3.25897	0.00111817	0.00914395	Not DEG
EIF2A	8683.31	8741.44	8158.94	8673.67	8712.38	8416.31	8564.34	0.0498546	0.0596581	0.835671	0.40334	0.692373	Not DEG
GNRH1	456.634	569.18	452.906	432.083	512.907	442.494	477.701	0.214585	0.224195	0.957134	0.338499	0.635746	Not DEG
CADPS2	1468.49	1297.63	1039.8	789.485	1383.06	914.643	1148.85	0.596373	0.177103	3.36738	0.000758862	0.006591	Not DEG
PSTK	159.822	235.272	110.735	231.511	197.547	171.123	184.335	0.208187	0.453425	0.459144	0.646131	0.85196	Not DEG
TUBE1	1210.08	1373.63	838.263	1134.08	1291.86	986.174	1139.01	0.389767	0.183527	2.12376	0.0336903	0.143901	Not DEG
PHPT1	3796.29	3150.7	3655.36	3658.3	3473.5	3656.83	3565.16	-0.0750131	0.107027	-0.700884	0.483376	0.754806	Not DEG
SPATA13	3615.71	3134.53	2744.01	2994.71	3375.12	2869.36	3122.24	0.233485	0.106702	2.18821	0.0286546	0.128218	Not DEG
RLF	2478.28	2535.44	2546.9	1981.18	2506.86	2264.04	2385.45	0.147251	0.134498	1.09482	0.273594	0.569502	Not DEG
NFU1	2570.64	2648.63	2788.3	2704.52	2609.63	2746.41	2678.02	-0.0734172	0.0904698	-0.81151	0.417073	0.703568	Not DEG
RAB7B	1595.11	1519.16	1610.08	1471.22	1557.13	1540.65	1548.89	0.015108	0.122488	0.123343	0.901836	0.963791	Not DEG
RRP1B	4804	4753.94	5117.06	5366.37	4778.97	5241.71	5010.34	-0.133471	0.0701376	-1.90298	0.0570431	0.20895	Not DEG
NOVA1	87.1756	94.5938	77.5144	103.487	90.8847	90.5005	90.6926	0.00637735	0.477334	0.0133604	0.98934	0.993809	Not DEG
LOC730183	90.289	151.188	104.091	119.49	120.739	111.79	116.264	0.114293	0.463452	0.246612	0.805208	0.928247	Not DEG
DNAH11	3.11341	18.5954	0	16.0031	10.8544	8.00154	9.42796	0.44378	1.99511	0.222433	0.823976	0.935149	Not DEG
KLHL34	9.34024	3.23398	5.53674	4.26749	6.28711	4.90212	5.59461	0.350912	1.79075	0.195959	0.844643	0.942104	Not DEG
HSP90B1	132925	135012	116434	118364	133969	117399	125684	0.19049	0.0295448	6.44749	1.13719e-10	2.99706e-09	Not DEG
MCF2L	37.361	35.5737	35.4352	76.8148	36.4674	56.125	46.2962	-0.623268	0.716201	-0.870242	0.384168	0.676047	Not DEG
HGFAC	0	16.9784	3.32205	4.26749	8.48919	3.79477	6.14198	1.16954	2.24134	0.521806	0.601806	0.829024	Not DEG
KRR1	5688.21	5894.73	4937.67	5278.88	5791.47	5108.27	5449.87	0.181224	0.072058	2.51497	0.0119042	0.0651304	Not DEG
TMEM132E	4.15122	9.70193	5.53674	0	6.92657	2.76837	4.84747	1.33102	2.29937	0.578864	0.562681	NA	Not DEG
TMEM132D	0	3.23398	0	0	1.61699	0	0.808494	3.02524	4.84596	0.62428	0.532444	NA	Not DEG
TMEM132A	1513.12	1532.1	925.743	950.583	1522.61	938.163	1230.39	0.698672	0.129135	5.41039	6.28888e-08	1.2134e-06	Not DEG
PMFBP1	24.9073	16.1699	12.1808	17.07	20.5386	14.6254	17.582	0.485909	1.04931	0.463077	0.643309	0.850566	Not DEG
TMEM132B	214.826	228.804	400.86	289.122	221.815	344.991	283.403	-0.636331	0.297278	-2.14052	0.0323124	0.139947	Not DEG
INTS1	12264.8	11854.9	13508.5	13728.5	12059.9	13618.5	12839.2	-0.175575	0.0489109	-3.58969	0.000331065	0.00320176	Not DEG
OVGP1	57.0793	37.1907	49.8307	66.1461	47.135	57.9884	52.5617	-0.303105	0.63901	-0.474335	0.635261	0.846782	Not DEG
CWC25	2351.67	2499.05	2522.54	2454.87	2425.36	2488.71	2457.03	-0.0366959	0.096542	-0.380102	0.703869	0.882597	Not DEG
AKR7A3	22.8317	59.8285	19.9323	62.9454	41.3301	41.4389	41.3845	1.15332e-05	0.884557	1.30384e-05	0.99999	0.99999	Not DEG
CTSS	2685.84	2231.44	189.357	245.381	2458.64	217.369	1338	3.49817	0.177674	19.6887	2.69717e-86	4.0452e-84	Up
CETN3	1650.11	1812.64	1943.4	1711.26	1731.38	1827.33	1779.35	-0.0770898	0.125571	-0.613913	0.539273	0.793099	Not DEG
CETN2	3378.06	3419.93	3319.83	4030.64	3398.99	3675.24	3537.11	-0.112812	0.108872	-1.03619	0.300114	0.597109	Not DEG
NAIF1	914.306	674.284	791.754	705.202	794.295	748.478	771.387	0.0842787	0.206761	0.407613	0.683558	0.871704	Not DEG
CCL28	10.378	53.3606	13.2882	21.3374	31.8693	17.3128	24.5911	0.885956	1.08867	0.813796	0.415762	0.702649	Not DEG
DIO1	8.30244	12.9359	0	8.53498	10.6192	4.26749	7.44333	1.31362	1.96976	0.66689	0.504842	0.767846	Not DEG
CXCL1	2434.69	2257.31	42.0792	75.7479	2346	58.9136	1202.46	5.3109	0.220029	24.1373	1.01572e-128	1.89446e-126	Up
DIO3	33.2098	36.3822	50.938	33.073	34.796	42.0055	38.4008	-0.270216	0.725538	-0.372436	0.709568	0.885166	Not DEG
CCL21	0	2.42548	0	0	1.21274	0	0.60637	2.61315	4.86602	0.53702	0.591254	NA	Not DEG
CCL20	0	7.27645	0	0	3.63822	0	1.81911	4.19033	4.64502	0.902112	0.366997	NA	Not DEG
CCL27	3.11341	9.70193	3.32205	2.13374	6.40767	2.72789	4.56778	1.24053	1.99544	0.621683	0.534151	NA	Not DEG
CCL26	131.801	175.443	74.1923	92.8179	153.622	83.5051	118.564	0.880788	0.434546	2.02692	0.0426711	0.170491	Not DEG
ALPK1	1257.82	1218.4	1001.04	1138.35	1238.11	1069.7	1153.9	0.210542	0.143094	1.47135	0.141197	0.384993	Not DEG
SLC23A1	19.7183	37.1907	14.3955	23.4712	28.4545	18.9334	23.6939	0.591126	0.949297	0.622698	0.533483	0.788294	Not DEG
ALPK3	156.709	135.018	111.842	71.4804	145.864	91.6613	118.762	0.670041	0.447542	1.49716	0.134353	0.372866	Not DEG
SPATA18	1463.31	1261.25	1560.25	1617.38	1362.28	1588.82	1475.55	-0.223024	0.133421	-1.67158	0.0946068	0.29555	Not DEG
XAF1	24789	24879.8	1810.51	1859.56	24834.4	1835.04	13334.7	3.75834	0.052431	71.6817	0	0	Up
C8orf49	5.18902	0	4.42939	0	2.59451	2.2147	2.4046	0.219958	3.5919	0.0612371	0.95117	NA	Not DEG
C8orf48	409.933	477.011	404.182	421.414	443.472	412.798	428.135	0.104524	0.224412	0.465769	0.641381	0.849568	Not DEG
UCK1	2780.28	2525.73	2736.26	3024.58	2653.01	2880.42	2766.71	-0.119321	0.104321	-1.14379	0.252712	0.545469	Not DEG
UCK2	5684.06	6194.68	5808.04	6496.18	5939.37	6152.11	6045.74	-0.0504928	0.0834901	-0.604776	0.545328	0.79657	Not DEG
PHRF1	6686.58	6396	6822.37	6740.5	6541.29	6781.44	6661.36	-0.0523023	0.0626211	-0.835218	0.403595	0.692557	Not DEG
PRPF39	3096.81	3204.87	3147.08	2982.97	3150.84	3065.03	3107.93	0.040154	0.0871074	0.460972	0.644819	0.851409	Not DEG
TP53I3	2618.38	2155.44	2508.14	2373.79	2386.91	2440.97	2413.94	-0.0331899	0.12305	-0.269726	0.787371	0.921156	Not DEG
CUX1	8374.05	8958.92	10034.8	10220.6	8666.48	10127.7	9397.1	-0.224428	0.0596086	-3.76502	0.000166534	0.0017256	Not DEG
CUX2	0	0	8.85879	0	0	4.42939	2.2147	-4.71546	4.31991	-1.09156	0.275025	NA	Not DEG
DERL3	66.4195	37.1907	89.6952	78.9485	51.8051	84.3219	68.0635	-0.708121	0.583903	-1.21274	0.225231	0.510192	Not DEG
GLRX	1933.43	2161.1	1760.68	1705.93	2047.27	1733.31	1890.29	0.240926	0.115359	2.08849	0.0367541	0.152548	Not DEG
BRF2	873.832	941.895	842.692	817.224	907.864	829.958	868.911	0.130079	0.155368	0.837232	0.402462	0.691735	Not DEG
CYSTM1	1452.93	1612.14	1521.5	1538.43	1532.53	1529.96	1531.25	0.00317555	0.123549	0.0257027	0.979494	0.99028	Not DEG
LRRC4B	8.30244	10.5104	0	0	9.40643	0	4.70322	5.55689	2.65324	2.09438	0.0362258	NA	Up
BRF1	2706.6	2357.57	2649.88	2407.93	2532.08	2528.91	2530.49	0.00116904	0.113699	0.010282	0.991796	0.995323	Not DEG
FSIP2	20.7561	29.1058	0	17.07	24.9309	8.53498	16.733	1.54464	1.55422	0.993842	0.3203	0.618491	Not DEG
FSIP1	142.179	118.04	122.916	134.426	130.11	128.671	129.39	0.0143311	0.396218	0.0361699	0.971147	0.987299	Not DEG
DNAJC8	11457.4	11631.8	12135.4	12461.1	11544.6	12298.2	11921.4	-0.09117	0.0491458	-1.85509	0.0635834	0.225943	Not DEG
CSNK1A1	23651.6	24831.3	24107	23320.8	24241.4	23713.9	23977.6	0.0319334	0.0452875	0.705127	0.480731	0.752724	Not DEG
CAMSAP2	11903.6	11642.3	11735.7	12176.2	11773	11955.9	11864.5	-0.0224117	0.0509323	-0.44003	0.659915	0.858964	Not DEG
CAMSAP3	5.18902	0	0	2.13374	2.59451	1.06687	1.83069	1.26968	3.96269	0.320408	0.748659	NA	Not DEG
DNAJC6	8303.48	8279.79	7708.25	7990.87	8291.63	7849.56	8070.6	0.0789832	0.0570744	1.38386	0.1664	0.427248	Not DEG
DNAJC7	7434.83	7664.52	7436.95	7358.22	7549.68	7397.58	7473.63	0.029579	0.0583507	0.506917	0.612213	0.833749	Not DEG
DZANK1	264.64	393.737	347.707	192.037	329.188	269.872	299.53	0.2886	0.371608	0.776625	0.43738	0.719441	Not DEG
DNAJC2	2832.17	3027.81	2706.36	2947.77	2929.99	2827.06	2878.53	0.0519147	0.0969878	0.53527	0.592463	0.823931	Not DEG
DNAJC3	8384.43	8139.92	8384.84	8824.1	8262.17	8604.47	8433.32	-0.0587906	0.0595586	-0.987104	0.323592	0.621467	Not DEG
ZNF701	930.911	1121.38	1141.68	1090.34	1026.15	1116.01	1071.08	-0.119817	0.158191	-0.757421	0.448797	0.728613	Not DEG
NTRK1	0	12.1274	7.75144	2.13374	6.0637	4.94259	5.50315	0.306791	2.3202	0.132226	0.894806	0.960891	Not DEG
GOSR2	1905.41	1953.32	1892.46	1909.7	1929.37	1901.08	1915.22	0.0215002	0.104194	0.206348	0.836519	0.939942	Not DEG
SLC18A2	17.6427	6.46795	23.2543	21.3374	12.0553	22.2959	17.1756	-0.897597	1.11082	-0.808046	0.419064	0.704803	Not DEG
GOSR1	4875.61	4818.62	4851.29	4314.43	4847.12	4582.86	4714.99	0.0809276	0.0839038	0.964529	0.334781	0.632765	Not DEG
PRPF31	5196.29	5180.02	5927.64	5371.7	5188.15	5649.67	5418.91	-0.122872	0.0765605	-1.60491	0.108515	0.325566	Not DEG
RRP15	3300.22	3080.36	2947.76	3006.45	3190.29	2977.1	3083.7	0.0992749	0.0886276	1.12013	0.262657	0.55623	Not DEG
CCDC97	2072.5	2329.27	2307.71	2323.65	2200.88	2315.68	2258.28	-0.0725729	0.107795	-0.673247	0.50079	0.765353	Not DEG
RALBP1	11095.2	10961.6	12194.1	12106.9	11028.4	12150.5	11589.4	-0.13987	0.0481646	-2.90399	0.00368438	0.0250002	Not DEG
NRN1	4.15122	58.2116	9.96614	11.7356	31.1814	10.8509	21.0161	1.52841	1.30983	1.16688	0.243258	0.53313	Not DEG
DEAF1	1296.22	1161.81	1270.13	1101.01	1229.01	1185.57	1207.29	0.0513858	0.149034	0.344794	0.730249	0.89444	Not DEG
RAP1B	21852	21373.3	23517.9	23893.7	21612.7	23705.8	22659.2	-0.133482	0.0401637	-3.32345	0.000889119	0.00755102	Not DEG
RAP1A	7295.77	7497.16	8482.29	7841.51	7396.47	8161.9	7779.18	-0.141854	0.06567	-2.1601	0.0307648	0.134972	Not DEG
PPP1R8	3323.05	5623.08	5584.36	3551.62	4473.06	4567.99	4520.53	-0.0301989	0.488788	-0.0617832	0.950736	0.979696	Not DEG
GPAT4	9751.22	9679.29	10589.6	10468.1	9715.25	10528.9	10122.1	-0.116064	0.050593	-2.29408	0.0217858	0.104569	Not DEG
ZNF830	1162.34	1110.06	1180.43	1023.13	1136.2	1101.78	1118.99	0.0442376	0.14783	0.299246	0.764753	0.911563	Not DEG
ASAP3	1807.86	1676.82	1581.29	1528.83	1742.34	1555.06	1648.7	0.163548	0.116777	1.40052	0.161358	0.418662	Not DEG
ZNF835	0	4.04247	0	0	2.02123	0	1.01062	3.34534	4.83385	0.692066	0.488896	NA	Not DEG
MAP3K4	2845.66	3064.19	3081.75	2868.82	2954.93	2975.28	2965.11	-0.00934473	0.094988	-0.098378	0.921632	0.970608	Not DEG
ZNF837	127.65	92.1683	89.6952	96.0185	109.909	92.8569	101.383	0.240679	0.458707	0.52469	0.599799	0.827893	Not DEG
ZNF836	314.455	371.907	202.645	248.581	343.181	225.613	284.397	0.605853	0.28505	2.12543	0.0335507	0.143642	Not DEG
ZNF839	1247.44	1267.72	1214.76	1197.03	1257.58	1205.9	1231.74	0.0607031	0.128148	0.473696	0.635717	0.846924	Not DEG
MAP3K5	2559.23	2630.03	2987.63	3147.27	2594.63	3067.45	2831.04	-0.241351	0.0899763	-2.68239	0.00730985	0.044273	Not DEG
IPO11	4539.36	4499.27	4504.69	4581.15	4519.31	4542.92	4531.12	-0.00760771	0.0703818	-0.108092	0.913923	0.96809	Not DEG
LRIF1	1877.39	1806.98	1831.55	1687.79	1842.19	1759.67	1800.93	0.0659398	0.113287	0.58206	0.560526	0.805587	Not DEG
TRIM45	652.779	597.477	441.832	615.585	625.128	528.709	576.918	0.240861	0.229998	1.04723	0.294994	0.591063	Not DEG
FAM91A1	9711.78	9434.32	9736.92	9605.05	9573.05	9670.98	9622.01	-0.0148548	0.0531347	-0.279568	0.779809	0.918227	Not DEG
GPAT3	46.7012	16.1699	13.2882	43.7417	31.4356	28.515	29.9753	0.134143	0.998912	0.134289	0.893174	0.960093	Not DEG
ATOH7	0	3.23398	0	4.26749	1.61699	2.13374	1.87537	-0.388114	3.88647	-0.0998627	0.920453	NA	Not DEG
ACAT1	5395.55	5300.49	5953.11	6109.98	5348.02	6031.54	5689.78	-0.17369	0.0648372	-2.67886	0.00738724	0.0447045	Not DEG
ACAT2	3692.51	3584.86	4308.69	4210.94	3638.69	4259.82	3949.25	-0.227588	0.0760298	-2.99341	0.00275881	0.0197128	Not DEG
UBE2L5	0	0	0	6.40123	0	3.20062	1.60031	-4.24839	4.82152	-0.881131	0.378247	NA	Not DEG
RNF152	595.7	607.987	793.969	914.309	601.844	854.139	727.991	-0.505058	0.175985	-2.8699	0.00410608	0.0274004	Not DEG
RNF150	5726.61	5579.42	5605.4	5937.14	5653.01	5771.27	5712.14	-0.0301013	0.0687768	-0.437666	0.661629	0.859401	Not DEG
RNF151	26.9829	0	0	9.60185	13.4915	4.80092	9.14619	1.48431	2.46625	0.601848	0.547276	0.798082	Not DEG
TRIM9	13.4915	0	18.8249	4.26749	6.74573	11.5462	9.14597	-0.787254	2.0043	-0.392783	0.69448	0.878028	Not DEG
ATOH8	5600	5519.59	5577.71	5377.03	5559.79	5477.37	5518.58	0.0214898	0.0664251	0.323519	0.746302	0.902436	Not DEG
PEX1	2286.28	2210.42	2035.31	2070.8	2248.35	2053.05	2150.7	0.130808	0.0994812	1.31491	0.188542	0.459987	Not DEG
MARVELD3	33.2098	19.4039	2.2147	10.6687	26.3068	6.44171	16.3743	2.02382	1.24381	1.62712	0.103713	0.315387	Not DEG
TOGARAM1	2546.77	2338.16	2233.52	2254.3	2442.47	2243.91	2343.19	0.121719	0.101263	1.20201	0.229359	0.515482	Not DEG
MECP2	3187.1	5729.8	6049.44	1831.82	4458.45	3940.63	4199.54	0.178158	0.884447	0.201434	0.840359	0.941682	Not DEG
ATP5F1D	3605.33	3482.18	4062.86	3572.95	3543.76	3817.91	3680.83	-0.107578	0.0939739	-1.14477	0.252306	0.544897	Not DEG
SUGCT	593.624	664.582	829.404	818.291	629.103	823.847	726.475	-0.388028	0.17209	-2.2548	0.0241459	0.112588	Not DEG
FAM25C	5.18902	0	0	0	2.59451	0	1.29726	3.6916	4.82342	0.76535	0.444063	NA	Not DEG
LDLR	8840.02	7091.3	6317.42	7300.6	7965.66	6809.01	7387.34	0.225894	0.109136	2.06985	0.0384665	0.157282	Not DEG
FDPS	8136.39	7948.3	8680.5	9271.12	8042.35	8975.81	8509.08	-0.158618	0.0613629	-2.58492	0.00974027	0.055766	Not DEG
TRIM5	7234.54	7186.7	3741.73	2938.17	7210.62	3339.95	5275.28	1.11046	0.109449	10.1459	3.45432e-24	2.01821e-22	Up
SINHCAF	1076.2	908.747	801.72	939.914	992.475	870.817	931.646	0.18751	0.174574	1.0741	0.282777	0.578598	Not DEG
G3BP1	23098.4	23025.9	24233.2	24036.6	23062.2	24134.9	23598.5	-0.0656032	0.0380088	-1.726	0.0843469	0.274085	Not DEG
CNPY3-GNMT	24.9073	60.637	0	0	42.7722	0	21.3861	7.7437	1.81923	4.25658	2.07577e-05	0.000261457	Up
PLAAT3	1065.83	974.235	968.93	872.701	1020.03	920.816	970.423	0.14713	0.154833	0.950252	0.341984	0.637856	Not DEG
IL2RB	4.15122	0	0	8.53498	2.07561	4.26749	3.17155	-1.05661	3.27425	-0.322703	0.74692	NA	Not DEG
RAB33A	112.083	49.3181	46.5086	42.6749	80.7005	44.5918	62.6461	0.851883	0.651506	1.30756	0.191023	0.463172	Not DEG
TPCN1	2990.95	3151.51	3595.56	3394.79	3071.23	3495.17	3283.2	-0.186096	0.0872364	-2.13324	0.0329054	0.141797	Not DEG
TPCN2	1336.69	1236.19	1253.52	1280.25	1286.44	1266.88	1276.66	0.0214516	0.130398	0.164509	0.869331	0.951394	Not DEG
ZFYVE28	798.072	720.368	580.251	682.798	759.22	631.524	695.372	0.264784	0.186831	1.41724	0.156414	0.41089	Not DEG
SPAG16	1133.28	1110.87	1401.9	1295.18	1122.08	1348.54	1235.31	-0.265303	0.13235	-2.00455	0.0450113	0.176598	Not DEG
SETDB1	3219.27	3173.34	2819.31	2931.76	3196.3	2875.54	3035.92	0.152411	0.0855416	1.78172	0.0747955	0.252231	Not DEG
UBFD1	8540.1	8160.94	7869.93	7666.54	8350.52	7768.23	8059.38	0.10404	0.0594423	1.75028	0.0800705	0.264244	Not DEG
C16orf58	7853.07	6901.3	6840.09	7057.36	7377.19	6948.72	7162.96	0.0858074	0.0783668	1.09495	0.27354	0.569471	Not DEG
RBMXL2	0	0	5.53674	0	0	2.76837	1.38419	-4.03718	4.82729	-0.836326	0.402972	NA	Not DEG
IL17RB	207.561	199.698	271.3	299.791	203.629	285.546	244.588	-0.488301	0.285992	-1.7074	0.0877482	0.280871	Not DEG
TRPV3	53.9659	9.70193	8.85879	22.4043	31.8339	15.6315	23.7327	1.01899	1.15238	0.884249	0.376562	0.66971	Not DEG
MRAP2	101.705	104.296	141.741	157.897	103	149.819	126.41	-0.540445	0.39413	-1.37123	0.170302	0.43443	Not DEG
CDK5RAP2	10276.3	10638.2	11215.2	11540.4	10457.3	11377.8	10917.5	-0.121537	0.0526028	-2.31047	0.020862	0.101505	Not DEG
CHAF1A	6077.39	6151.83	5412.72	5468.79	6114.61	5440.75	5777.68	0.168526	0.0633705	2.65938	0.0078285	0.0466758	Not DEG
CMTR1	10401.9	11141.9	5752.68	6017.16	10771.9	5884.92	8328.4	0.872393	0.0645598	13.5129	1.31178e-41	1.20024e-39	Not DEG
MFSD14A	5957	5712.82	5303.09	5562.67	5834.91	5432.88	5633.9	0.102677	0.0692239	1.48327	0.138004	0.379596	Not DEG
C16orf54	0	0	8.85879	0	0	4.42939	2.2147	-4.71546	4.31991	-1.09156	0.275025	NA	Not DEG
KIAA0319L	4506.15	4480.67	3788.24	3656.17	4493.41	3722.2	4107.81	0.271665	0.0746589	3.63875	0.000273961	0.00270026	Not DEG
MYF5	0	0	1.10735	0	0	0.553674	0.276837	-1.70874	4.9942	-0.342144	0.732242	NA	Not DEG
ITCH	9214.67	9853.92	9895.27	10691.1	9534.3	10293.2	9913.75	-0.110263	0.0655816	-1.68132	0.0927015	0.292226	Not DEG
FMO3	7.26463	0	0	5.33436	3.63232	2.66718	3.14975	0.43451	3.28569	0.132243	0.894792	NA	Not DEG
ERC1	10002.4	10037.5	10040.3	11101.9	10019.9	10571.1	10295.5	-0.0773107	0.0645241	-1.19817	0.230852	0.517199	Not DEG
ERC2	13.4915	0	26.5764	0	6.74573	13.2882	10.017	-0.985959	2.42608	-0.406401	0.684448	0.871999	Not DEG
NCBP2AS2	973.461	759.176	874.805	754.278	866.318	814.542	840.43	0.0877268	0.193187	0.454104	0.649754	0.854451	Not DEG
BAX	4468.79	5175.17	6466.92	5852.86	4821.98	6159.89	5490.93	-0.352633	0.0940387	-3.74987	0.000176925	0.0018203	Not DEG
BAD	3056.34	3016.49	3884.58	3646.57	3036.41	3765.57	3400.99	-0.310534	0.0841504	-3.69023	0.000224055	0.00225263	Not DEG
ZNF205	1053.37	965.342	877.02	834.294	1009.36	855.657	932.507	0.237758	0.152594	1.5581	0.119209	0.345883	Not DEG
BHMT2	1299.33	1350.99	1188.18	1485.09	1325.16	1336.64	1330.9	-0.0124336	0.153184	-0.0811676	0.935309	0.975358	Not DEG
ZNF629	4002.81	4424.08	4566.71	3851.41	4213.45	4209.06	4211.25	0.00198673	0.104977	0.0189254	0.984901	0.991923	Not DEG
IGSF9	0	4.04247	0	0	2.02123	0	1.01062	3.34534	4.83385	0.692066	0.488896	NA	Not DEG
PALMD	561.452	582.116	262.442	260.317	571.784	261.379	416.582	1.12958	0.220368	5.12589	2.96135e-07	5.22837e-06	Up
ELOA3C	0	2.42548	0	4.26749	1.21274	2.13374	1.67324	-0.800109	4.0505	-0.197534	0.84341	NA	Not DEG
ELOA3D	3.11341	0	9.96614	0	1.55671	4.98307	3.26989	-1.69794	3.24837	-0.522704	0.60118	NA	Not DEG
COBLL1	1885.69	1632.35	1996.55	1761.41	1759.02	1878.98	1819	-0.0958776	0.131462	-0.729315	0.465809	0.742481	Not DEG
SLC37A2	66.4195	153.614	96.3393	64.0123	110.017	80.1758	95.0962	0.46065	0.580909	0.792981	0.427789	0.71119	Not DEG
SLC37A3	5560.56	5887.45	5873.38	5529.6	5724.01	5701.49	5712.75	0.00607828	0.0723176	0.0840498	0.933017	0.975048	Not DEG
CDK18	103.78	100.253	57.5821	93.8847	102.017	75.7334	88.8751	0.428842	0.50677	0.846225	0.397427	0.687951	Not DEG
CDK19	2237.51	2401.23	4089.44	4252.55	2319.37	4170.99	3245.18	-0.846037	0.0882324	-9.58874	8.91685e-22	4.75173e-20	Not DEG
PMPCB	5718.31	5517.16	5697.31	5031.37	5617.73	5364.34	5491.04	0.0665291	0.0827731	0.803753	0.421539	0.705676	Not DEG
SLC37A4	1205.93	1100.36	1057.52	1017.8	1153.14	1037.66	1095.4	0.151611	0.141896	1.06847	0.285308	0.581721	Not DEG
TOB2	5990.21	6198.72	6972.97	6360.69	6094.47	6666.83	6380.65	-0.12924	0.0727776	-1.77582	0.0757631	0.254432	Not DEG
CDK12	8718.6	7759.12	9301.73	8929.72	8238.86	9115.72	8677.29	-0.146349	0.0726451	-2.01457	0.0439493	0.173507	Not DEG
CDK13	5960.11	6408.93	6072.7	6086.5	6184.52	6079.6	6132.06	0.0251122	0.0688153	0.364921	0.71517	0.887777	Not DEG
CDK10	2830.09	2558.07	3144.87	3241.16	2694.08	3193.01	2943.55	-0.24586	0.0956846	-2.56948	0.0101851	0.0576998	Not DEG
SMCO4	510.6	510.968	431.866	456.621	510.784	444.244	477.514	0.201279	0.204248	0.985462	0.324397	0.622222	Not DEG
CDK16	12663.3	12137.1	15054.4	14667.4	12400.2	14860.9	13630.5	-0.26137	0.0499705	-5.23049	1.69061e-07	3.08982e-06	Not DEG
CDK17	4625.5	4451.57	4467.04	3887.68	4538.53	4177.36	4357.95	0.119578	0.0916185	1.30518	0.191833	0.464226	Not DEG
SULF1	116316	121054	76124.7	81467.4	118685	78796	98740.6	0.590962	0.0424776	13.9123	5.33139e-44	5.03644e-42	Not DEG
CDK15	1250.55	1425.37	1580.19	1626.98	1337.96	1603.58	1470.77	-0.260301	0.130203	-1.9992	0.0455862	0.178133	Not DEG
NEO1	5766.04	5674.82	7641.81	7216.32	5720.43	7429.07	6574.75	-0.377115	0.0649393	-5.80718	6.35326e-09	1.4016e-07	Not DEG
GZF1	1376.13	1383.33	1539.21	1366.66	1379.73	1452.94	1416.33	-0.0744004	0.12961	-0.574031	0.565947	0.808206	Not DEG
ATP6V1B1	50.8524	42.0417	47.616	43.7417	46.4471	45.6789	46.063	0.0225001	0.647774	0.0347346	0.972291	0.987539	Not DEG
ATP6V1B2	11886	12132.3	12318.1	12200.7	12009.1	12259.4	12134.3	-0.0296251	0.048039	-0.616688	0.53744	0.791411	Not DEG
AASDH	1232.91	1104.4	1018.76	984.723	1168.66	1001.74	1085.2	0.221605	0.1447	1.53147	0.125653	0.357799	Not DEG
PIP5KL1	154.633	131.785	132.882	80.0154	143.209	106.449	124.829	0.427682	0.448735	0.953083	0.340548	0.637137	Not DEG
GTF2H2C_2	529.281	423.651	721.991	472.624	476.466	597.308	536.887	-0.326929	0.266586	-1.22635	0.220065	0.502807	Not DEG
CSMD2	307.19	316.93	320.024	357.402	312.06	338.713	325.386	-0.11812	0.249739	-0.472975	0.636231	0.847183	Not DEG
CTSD	28502.3	28805.8	26690.4	26238.6	28654.1	26464.5	27559.3	0.114739	0.0373455	3.07236	0.00212375	0.015828	Not DEG
ZNF304	1529.72	1612.14	1781.72	1506.42	1570.93	1644.07	1607.5	-0.0651594	0.13364	-0.487575	0.625851	0.841253	Not DEG
ZNF302	2940.1	2479.65	2662.07	2351.39	2709.88	2506.73	2608.3	0.111796	0.122285	0.91422	0.360601	0.655773	Not DEG
FBXO16	40.4744	44.4672	35.4352	21.3374	42.4708	28.3863	35.4285	0.582844	0.761714	0.765174	0.444168	0.725225	Not DEG
BFSP1	202.372	221.527	263.549	233.645	211.95	248.597	230.273	-0.229092	0.297558	-0.769906	0.441355	0.722905	Not DEG
FAM216A	1084.51	1041.34	1115.1	1152.22	1062.92	1133.66	1098.29	-0.093351	0.136897	-0.681909	0.495297	0.762161	Not DEG
KCNAB3	209.637	271.654	375.391	337.132	240.645	356.261	298.453	-0.563609	0.281223	-2.00413	0.0450559	0.176725	Not DEG
STS	5042.69	5416.1	4762.71	4682.5	5229.4	4722.6	4976	0.147513	0.0741765	1.98868	0.0467365	0.181168	Not DEG
P2RY2	156.709	91.3598	110.735	93.8847	124.034	102.31	113.172	0.274704	0.474679	0.578714	0.562782	0.806884	Not DEG
SEC61G	5112.23	4961.73	4570.03	4757.18	5036.98	4663.6	4850.29	0.110858	0.0712289	1.55637	0.119621	0.346455	Not DEG
P2RY1	29.0585	29.1058	37.6498	8.53498	29.0822	23.0924	26.0873	0.334324	1.01234	0.330249	0.741212	0.900372	Not DEG
P2RY6	115.196	131.785	132.882	152.563	123.49	142.722	133.106	-0.207771	0.389665	-0.533204	0.593893	0.824342	Not DEG
DCAF11	4235.28	4217.91	4704.02	4565.14	4226.6	4634.58	4430.59	-0.132937	0.0717954	-1.85161	0.0640826	0.227162	Not DEG
HOXB13	0	0	4.42939	0	0	2.2147	1.10735	-3.71502	4.83787	-0.767905	0.442544	NA	Not DEG
POSTN	55772.7	67105.8	57888.9	66487.5	61439.2	62188.2	61813.7	-0.0174551	0.135923	-0.128419	0.897818	0.962499	Not DEG
TFG	12422.5	13083.9	11612.8	11830.5	12753.2	11721.7	12237.4	0.12192	0.0525649	2.31942	0.0203721	0.0995211	Not DEG
DPYD	5063.45	5226.1	4757.17	4265.35	5144.78	4511.26	4828.02	0.189842	0.0824036	2.30381	0.0212333	0.102625	Not DEG
FBXO17	2060.04	1674.39	2225.77	2140.15	1867.22	2182.96	2025.09	-0.226467	0.131433	-1.72306	0.0848785	0.27532	Not DEG
WDCP	1787.1	1670.35	1669.88	1908.63	1728.72	1789.26	1758.99	-0.0502359	0.124403	-0.403815	0.686349	0.873159	Not DEG
JTB	7083.02	7263.51	6326.28	6372.43	7173.26	6349.35	6761.31	0.17618	0.0601142	2.93075	0.00338149	0.0233479	Not DEG
RPL36A	11127.3	12971.5	12206.3	13018	12049.4	12612.1	12330.8	-0.0655134	0.0777308	-0.842824	0.399327	0.689535	Not DEG
RND1	13.4915	19.4039	27.6837	17.07	16.4477	22.3768	19.4122	-0.439814	1.00716	-0.436689	0.662337	0.859945	Not DEG
RND2	33.2098	84.8919	53.1527	52.2767	59.0508	52.7147	55.8828	0.169092	0.694388	0.243512	0.807609	0.928919	Not DEG
RND3	107288	102003	78339.4	81222	104646	79780.7	92213.1	0.391335	0.0387047	10.1108	4.9485e-24	2.84548e-22	Not DEG
NCL	73807.7	76304.8	73968.7	73685.6	75056.2	73827.2	74441.7	0.0238918	0.0331289	0.721176	0.470802	0.745976	Not DEG
CTNNBIP1	1101.11	1339.67	1274.56	1222.64	1220.39	1248.6	1234.49	-0.0317215	0.152075	-0.208591	0.834768	0.939398	Not DEG
PPP3CA	6534.02	6594.08	6528.93	6421.5	6564.05	6475.21	6519.63	0.0197453	0.0604175	0.326814	0.743808	0.901301	Not DEG
PPP3CB	7568.71	6447.74	8057.07	8087.96	7008.23	8072.51	7540.37	-0.204531	0.0837568	-2.44196	0.0146076	0.0768856	Not DEG
KARS1	11402.4	11718.3	11688.1	11622.5	11560.3	11655.3	11607.8	-0.0116264	0.0493223	-0.235722	0.813648	0.930686	Not DEG
DCAF10	4912.97	5400.74	4832.47	4731.58	5156.85	4782.02	4969.44	0.109407	0.0785886	1.39215	0.163878	0.423431	Not DEG
TCAIM	1851.44	1803.75	1746.29	2075.07	1827.6	1910.68	1869.14	-0.0644599	0.126623	-0.509071	0.610702	0.833365	Not DEG
LIF	19475.4	19735.3	14166.3	13823.5	19605.4	13994.9	16800.1	0.48644	0.0438199	11.1009	1.24215e-28	8.48393e-27	Not DEG
KIAA1549	1923.05	2111.79	3237.89	3268.9	2017.42	3253.39	2635.41	-0.688618	0.0977016	-7.04818	1.81274e-12	5.61099e-11	Not DEG
LRRC41	11477.1	10589.7	10911.8	10951.4	11033.4	10931.6	10982.5	0.0130038	0.0592981	0.219296	0.826419	0.935649	Not DEG
LRRC40	3926.02	3478.14	3667.54	3951.69	3702.08	3809.62	3755.85	-0.0419947	0.0955001	-0.439734	0.660129	0.859072	Not DEG
LRRC43	61.2305	57.4031	85.2658	53.3436	59.3168	69.3047	64.3107	-0.224469	0.579892	-0.387087	0.698692	0.87982	Not DEG
LRRC42	3512.97	3723.11	3480.4	3011.78	3618.04	3246.09	3432.06	0.156913	0.100853	1.55586	0.119742	0.346668	Not DEG
LRRC45	1930.32	1889.45	1779.51	1972.65	1909.88	1876.08	1892.98	0.0254844	0.113169	0.225189	0.821832	0.934044	Not DEG
MMP23B	23.8695	19.4039	29.8984	19.2037	21.6367	24.5511	23.0939	-0.183617	0.91925	-0.199747	0.841679	0.941682	Not DEG
LRRC47	5434.98	4798.41	5345.17	4869.2	5116.7	5107.19	5111.94	0.002239	0.0905861	0.0247168	0.980281	0.990347	Not DEG
LRRC46	121.423	71.956	197.108	103.487	96.6896	150.297	123.493	-0.639344	0.512992	-1.2463	0.212652	0.494374	Not DEG
LRRC49	523.054	617.689	672.161	634.789	570.372	653.475	611.923	-0.194833	0.1943	-1.00274	0.315986	0.613426	Not DEG
FGFR4	0	19.4039	18.8249	25.6049	9.70193	22.2149	15.9584	-1.18206	1.60841	-0.73492	0.462388	0.740114	Not DEG
B3GNT4	24.9073	6.46795	9.96614	20.2706	15.6876	15.1184	15.403	0.0439283	1.24093	0.0353996	0.971761	0.98744	Not DEG
B3GNT5	270.867	166.55	225.899	262.45	218.708	244.175	231.442	-0.162043	0.355153	-0.456263	0.648201	0.853628	Not DEG
HSFX1	22.8317	34.7652	0	3.20062	28.7985	1.60031	15.1994	4.15836	1.50779	2.75792	0.00581712	0.0365878	Up
FNDC8	8.30244	18.5954	6.64409	5.33436	13.4489	5.98923	9.71906	1.17276	1.41258	0.830228	0.40641	0.695163	Not DEG
FNDC9	3.11341	3.23398	0	0	3.1737	0	1.58685	3.98867	4.00244	0.99656	0.318978	NA	Not DEG
B3GNT2	2011.27	1955.75	1634.45	2000.38	1983.51	1817.42	1900.46	0.125833	0.132045	0.952953	0.340614	0.637137	Not DEG
B3GNT3	0	3.23398	0	0	1.61699	0	0.808494	3.02524	4.84596	0.62428	0.532444	NA	Not DEG
TSFM	2307.04	2348.67	2102.85	2340.72	2327.86	2221.79	2274.82	0.0672726	0.105809	0.635791	0.524913	0.781865	Not DEG
FNDC5	22.8317	63.871	88.5879	64.0123	43.3514	76.3001	59.8257	-0.807874	0.701625	-1.15143	0.249554	0.541007	Not DEG
FNDC7	8.30244	3.23398	8.85879	0	5.76821	4.42939	5.0988	0.378519	2.3053	0.164195	0.869578	0.951394	Not DEG
B3GNT8	130.763	168.167	234.758	117.356	149.465	176.057	162.761	-0.234241	0.449827	-0.520736	0.602551	0.829259	Not DEG
FNDC1	4022.53	4350.51	2321	2599.97	4186.52	2460.48	3323.5	0.767009	0.0981322	7.81608	5.44949e-15	2.002e-13	Not DEG
ADRA2B	0	0	5.53674	0	0	2.76837	1.38419	-4.03718	4.82729	-0.836326	0.402972	NA	Not DEG
GPATCH3	1030.54	944.321	818.331	884.437	987.431	851.384	919.407	0.213118	0.155518	1.37038	0.17057	0.434731	Not DEG
CSRP2	2941.14	2857.22	2765.05	2955.24	2899.18	2860.14	2879.66	0.0192639	0.0910712	0.211525	0.832477	0.938291	Not DEG
PWWP2B	826.093	988.788	859.302	737.208	907.44	798.255	852.848	0.186176	0.18103	1.02843	0.303748	0.600806	Not DEG
CCDC9B	11229	11168.5	8853.25	9319.13	11198.8	9086.19	10142.5	0.301512	0.0548694	5.49508	3.90535e-08	7.65701e-07	Not DEG
TEX22	29.0585	35.5737	55.3674	19.2037	32.3161	37.2856	34.8008	-0.203785	0.850735	-0.23954	0.810687	0.92981	Not DEG
PWWP2A	2695.18	2778.79	2860.28	2785.6	2736.99	2822.94	2779.96	-0.04433	0.0887992	-0.499217	0.617627	0.836845	Not DEG
GPATCH1	1041.96	1202.23	1061.95	1021	1122.09	1041.47	1081.78	0.108603	0.149945	0.724285	0.468891	0.744615	Not DEG
PALM3	12.4537	6.46795	0	0	9.46081	0	4.7304	5.5621	2.66379	2.08804	0.0367942	NA	Up
TBCCD1	1598.22	1506.22	1430.69	1544.83	1552.22	1487.76	1519.99	0.0606469	0.122711	0.494227	0.621146	0.838935	Not DEG
DAAM1	1288.95	1371.21	1179.33	1389.07	1330.08	1284.2	1307.14	0.0508515	0.143661	0.353967	0.723363	0.891746	Not DEG
DAAM2	13294.3	13516.4	13341.3	13356.2	13405.3	13348.8	13377	0.00620319	0.0459691	0.134943	0.892657	0.959963	Not DEG
ERV3-1-ZNF117	138.028	156.039	94.1246	30.9393	147.034	62.532	104.783	1.23526	0.592635	2.08435	0.0371284	0.153668	Up
PWP2	690.14	805.26	885.879	748.944	747.7	817.411	782.556	-0.127383	0.18498	-0.688632	0.491055	0.759203	Not DEG
CCDC152	1500.67	1260.44	1519.28	1546.96	1380.55	1533.12	1456.84	-0.15238	0.138458	-1.10055	0.271091	0.566643	Not DEG
CCDC153	6.22683	0	5.53674	5.33436	3.11341	5.43555	4.27448	-0.822688	2.42667	-0.33902	0.734595	NA	Not DEG
CCDC150	1116.68	984.746	920.207	1057.27	1050.71	988.738	1019.73	0.0867324	0.160186	0.541449	0.588198	0.821775	Not DEG
CCDC151	16.6049	17.7869	13.2882	51.2099	17.1959	32.249	24.7224	-0.907627	1.01977	-0.890028	0.373451	0.666373	Not DEG
YIF1B	6464.49	5225.3	6481.31	5974.48	5844.89	6227.9	6036.39	-0.0921077	0.104281	-0.883264	0.377094	0.670259	Not DEG
CCDC157	216.901	278.93	276.837	307.259	247.916	292.048	269.982	-0.234448	0.291917	-0.803134	0.421897	0.705676	Not DEG
CCDC154	28.0207	10.5104	5.53674	16.0031	19.2656	10.7699	15.0177	0.831866	1.24609	0.667583	0.5044	0.767748	Not DEG
YIF1A	5454.7	5648.14	5453.69	5395.17	5551.42	5424.43	5487.93	0.0336464	0.0663142	0.507378	0.611889	0.833733	Not DEG
CCDC158	15.5671	16.9784	36.5425	10.6687	16.2727	23.6056	19.9392	-0.534671	1.08029	-0.494934	0.620646	0.8388	Not DEG
CCDC159	280.207	281.356	313.38	230.444	280.782	271.912	276.347	0.0467283	0.294385	0.158732	0.87388	0.952412	Not DEG
WRAP73	1126.02	1073.68	1185.97	1077.54	1099.85	1131.76	1115.8	-0.0415032	0.141522	-0.293264	0.769321	0.913284	Not DEG
NDUFA4L2	380.874	369.482	387.572	464.089	375.178	425.831	400.504	-0.183192	0.234211	-0.782166	0.434117	0.716566	Not DEG
PATL2	42.55	52.5521	0	0	47.5511	0	23.7755	7.8946	1.74388	4.52704	5.9817e-06	8.43234e-05	Up
MTCH2	8709.26	8190.04	8948.48	9057.74	8449.65	9003.11	8726.38	-0.0918973	0.0596035	-1.54181	0.12312	0.353594	Not DEG
FN1	2.65211e+06	2.89668e+06	3.02165e+06	3.18585e+06	2.77439e+06	3.10375e+06	2.93907e+06	-0.161837	0.0458684	-3.52829	0.000418258	0.00394861	Not DEG
RINL	187.843	226.378	202.645	208.04	207.11	205.342	206.226	0.013878	0.317309	0.0437367	0.965114	0.985228	Not DEG
SYT1	123.499	97.0193	31.0058	83.216	110.259	57.1109	83.685	0.94679	0.615017	1.53945	0.123693	0.354391	Not DEG
SYT2	16.6049	25.0633	9.96614	56.5442	20.8341	33.2552	27.0446	-0.672841	1.06229	-0.633385	0.526482	0.783655	Not DEG
DZIP1	6249.66	6535.06	5564.43	5578.67	6392.36	5571.55	5981.95	0.198554	0.0651171	3.04917	0.00229471	0.0168859	Not DEG
SYT4	0	0	4.42939	0	0	2.2147	1.10735	-3.71502	4.83787	-0.767905	0.442544	NA	Not DEG
SYT5	18.6805	15.3614	4.42939	4.26749	17.0209	4.34844	10.6847	1.96765	1.34946	1.4581	0.144813	0.390951	Not DEG
SYT7	57.0793	122.891	79.7291	93.8847	89.9852	86.8069	88.396	0.056136	0.562383	0.0998182	0.920489	0.970304	Not DEG
NBN	5494.14	8063.11	6949.72	7324.08	6778.62	7136.9	6957.76	-0.0741813	0.276818	-0.267978	0.788716	0.921156	Not DEG
TIAL1	8291.02	8853.82	9363.74	9076.95	8572.42	9220.34	8896.38	-0.104737	0.0611326	-1.71327	0.0866626	0.278684	Not DEG
ME1	3590.81	3508.86	3140.44	3316.9	3549.83	3228.67	3389.25	0.136575	0.0835124	1.63539	0.101968	0.311513	Not DEG
RHD	78.8732	103.487	62.0115	96.0185	91.1802	79.015	85.0976	0.207895	0.520796	0.399187	0.689755	0.875095	Not DEG
TASP1	729.577	877.216	666.624	556.907	803.396	611.765	707.581	0.394377	0.198051	1.99129	0.0464493	0.180487	Not DEG
CAVIN2	551.074	564.329	572.499	623.053	557.702	597.776	577.739	-0.100025	0.188416	-0.530872	0.595508	0.825562	Not DEG
CAVIN1	154787	155225	176767	171022	155006	173894	164450	-0.16588	0.0308588	-5.37544	7.6394e-08	1.45659e-06	Not DEG
PCED1A	1490.29	1486.82	1451.73	1336.79	1488.55	1394.26	1441.41	0.0945084	0.1236	0.764631	0.444492	0.725672	Not DEG
PCED1B	142.179	173.018	197.108	154.696	157.598	175.902	166.75	-0.156604	0.365198	-0.42882	0.668054	0.863047	Not DEG
SGCA	4.15122	25.8718	11.0735	26.6718	15.0115	18.8726	16.9421	-0.321043	1.28047	-0.250722	0.802029	0.92641	Not DEG
FUBP3	8198.66	7807.63	9839.9	9338.33	8003.14	9589.11	8796.13	-0.261068	0.0611128	-4.2719	1.93814e-05	0.000245183	Not DEG
NAT14	1334.62	1507.84	1334.35	1266.38	1421.23	1300.37	1360.8	0.129116	0.134259	0.96169	0.336205	0.633954	Not DEG
FUBP1	11990.8	12249.5	11651.5	11871.1	12120.1	11761.3	11940.7	0.0434668	0.0488904	0.889066	0.373968	0.666644	Not DEG
COLQ	153.595	120.466	78.6217	197.371	137.03	137.997	137.513	-0.0119648	0.519599	-0.0230269	0.981629	0.990961	Not DEG
SCHIP1	3538.91	2925.94	3615.49	3273.16	3232.43	3444.33	3338.38	-0.0922989	0.115459	-0.799407	0.424054	0.707714	Not DEG
CEP104	4461.52	4420.84	4902.23	4354.97	4441.18	4628.6	4534.89	-0.0595745	0.085151	-0.699633	0.484157	0.755032	Not DEG
FAM189A2	0	0	0	2.13374	0	1.06687	0.533436	-2.66507	4.8941	-0.544548	0.586065	NA	Not DEG
FAM189A1	25.9451	10.5104	5.53674	8.53498	18.2278	7.03586	12.6318	1.3671	1.28613	1.06295	0.287803	0.584036	Not DEG
SSH1	20911.8	20972.3	24968.5	25652.9	20942.1	25310.7	23126.4	-0.273351	0.0399483	-6.84262	7.77561e-12	2.26924e-10	Not DEG
SAP30	1445.66	1502.99	1288.95	1422.14	1474.33	1355.55	1414.94	0.121329	0.127669	0.950336	0.341942	0.637856	Not DEG
SLC22A14	18.6805	4.85096	0	0	11.7657	0	5.88286	5.87502	2.53527	2.31731	0.0204867	0.0999523	Up
NBL1	8927.2	9304.15	11295	10567.4	9115.67	10931.2	10023.4	-0.261759	0.060209	-4.34751	1.37692e-05	0.000179012	Not DEG
TCP11L2	377.761	394.545	178.283	305.125	386.153	241.704	313.929	0.675506	0.325071	2.07803	0.037707	0.155136	Not DEG
ATP8B4	63.3061	60.637	31.0058	48.0092	61.9716	39.5075	50.7395	0.648399	0.640533	1.01228	0.311404	0.608209	Not DEG
SCARA5	73.6842	140.678	0	0	107.181	0	53.5905	9.06829	1.60656	5.64454	1.65625e-08	3.41291e-07	Up
NES	16061.1	17555.6	21149.2	21198.7	16808.4	21174	18991.2	-0.332807	0.0542018	-6.14015	8.24445e-10	1.99236e-08	Not DEG
CNTROB	4470.86	4374.76	5407.18	5606.41	4422.81	5506.8	4964.8	-0.316465	0.0696514	-4.54355	5.53151e-06	7.85863e-05	Not DEG
FPR1	110.007	34.7652	22.147	12.8025	72.3863	17.4747	44.9305	2.04789	0.840897	2.43536	0.0148768	0.0780202	Up
TRANK1	6594.21	6714.54	2899.04	2861.35	6654.38	2880.19	4767.29	1.20826	0.0699872	17.2641	8.76842e-67	1.12888e-64	Up
HSFX4	0	47.7011	0	0	23.8506	0	11.9253	6.8989	4.78894	1.44059	0.1497	0.399825	Not DEG
ANGPT2	51.8902	16.1699	43.1866	26.6718	34.0301	34.9292	34.4796	-0.0438972	0.889434	-0.049354	0.960637	0.983705	Not DEG
ANGPT1	5872.94	5013.47	4640.9	4643.03	5443.2	4641.96	5042.58	0.229123	0.091777	2.49652	0.0125419	0.0679296	Not DEG
DRC3	65.3817	143.103	74.1923	58.678	104.243	66.4352	85.3389	0.653979	0.579338	1.12884	0.258966	0.551844	Not DEG
DRC1	4.15122	3.23398	0	4.26749	3.6926	2.13374	2.91317	0.786003	2.74173	0.286682	0.774356	NA	Not DEG
PER1	909.117	881.258	1035.37	1143.69	895.188	1089.53	992.358	-0.283838	0.148701	-1.90878	0.0562905	0.207302	Not DEG
SLC15A3	5823.12	5771.84	558.104	505.697	5797.48	531.9	3164.69	3.44665	0.0979229	35.1976	2.17661e-271	7.72326e-269	Up
OXT	13.4915	9.70193	23.2543	8.53498	11.5967	15.8946	13.7457	-0.456851	1.22481	-0.372996	0.709151	0.885021	Not DEG
C1orf52	2112.97	1818.3	1832.66	1811.55	1965.64	1822.11	1893.87	0.108508	0.121686	0.891708	0.372549	0.665747	Not DEG
MANSC1	1246.4	1274.99	1116.21	834.294	1260.7	975.251	1117.97	0.370767	0.176122	2.10517	0.0352761	0.148238	Not DEG
C1orf54	1072.05	1009.81	747.46	890.838	1040.93	819.149	930.04	0.345074	0.165228	2.08846	0.036756	0.152548	Not DEG
MAGEA2B	0	0	0	2.13374	0	1.06687	0.533436	-2.66507	4.8941	-0.544548	0.586065	NA	Not DEG
CEP295NL	37.361	35.5737	49.8307	27.7387	36.4674	38.7847	37.626	-0.0885021	0.748858	-0.118183	0.905923	0.964963	Not DEG
PRL	16.6049	4.04247	0	0	10.3237	0	5.16184	5.68623	2.64839	2.14705	0.0317892	0.138257	Up
MPZL3	0	20.2123	14.3955	33.073	10.1062	23.7343	16.9202	-1.21941	1.61203	-0.756447	0.449381	0.729207	Not DEG
TBK1	4236.32	4262.38	3937.73	3659.37	4249.35	3798.55	4023.95	0.161923	0.0799735	2.02471	0.0428974	0.170924	Not DEG
PITPNM2-AS1	0	4.04247	4.42939	0	2.02123	2.2147	2.11797	-0.11772	3.72351	-0.0316153	0.974779	NA	Not DEG
FCF1	5193.18	5552.74	6181.22	6027.83	5372.96	6104.52	5738.74	-0.183701	0.0701112	-2.62013	0.00878958	0.0515193	Not DEG
GPR35	100.667	77.6154	46.5086	85.3498	89.1412	65.9292	77.5352	0.432745	0.565039	0.765867	0.443755	0.724922	Not DEG
ATP6V0A4	20.7561	3.23398	22.147	8.53498	11.995	15.341	13.668	-0.364999	1.38788	-0.262991	0.792557	0.922291	Not DEG
TMEM47	30457.5	29214.9	33746.4	32733.8	29836.2	33240.1	31538.2	-0.155984	0.0414823	-3.76026	0.00016974	0.00175382	Not DEG
ATP6V0A1	4277.83	4960.11	4779.32	4868.14	4618.97	4823.73	4721.35	-0.0619243	0.0910201	-0.680337	0.496291	0.762574	Not DEG
ATP6V0A2	2477.24	2736.75	2662.07	2654.38	2607	2658.22	2632.61	-0.0273927	0.0988066	-0.277236	0.781599	0.919182	Not DEG
MRPS34	4188.58	3960	4629.82	4045.58	4074.29	4337.7	4206	-0.090547	0.0931112	-0.972461	0.330821	0.629534	Not DEG
GUCA1A	28.0207	48.5096	68.6556	21.3374	38.2652	44.9965	41.6309	-0.229362	0.839244	-0.273296	0.784626	0.920543	Not DEG
ATP5MD	5194.21	5308.57	4866.8	4615.29	5251.39	4741.04	4996.22	0.147703	0.0713664	2.06965	0.0384851	0.157314	Not DEG
GUCA1B	55.0037	45.2757	48.7233	54.4105	50.1397	51.5669	50.8533	-0.0424163	0.618711	-0.0685559	0.945343	0.977807	Not DEG
KRT75	4.15122	0	4.42939	0	2.07561	2.2147	2.14515	-0.103688	3.73325	-0.0277741	0.977842	NA	Not DEG
MRPS36	2014.38	1901.58	1539.21	1744.34	1957.98	1641.78	1799.88	0.253602	0.121005	2.09581	0.0360994	0.150652	Not DEG
MRPS31	1260.93	1189.29	1054.2	1028.46	1225.11	1041.33	1133.22	0.234075	0.135977	1.72142	0.0851738	0.276032	Not DEG
PLB1	21.7939	25.0633	17.7176	34.1399	23.4286	25.9287	24.6787	-0.145932	0.911595	-0.160084	0.872815	0.95228	Not DEG
GPR34	0	4.04247	5.53674	8.53498	2.02123	7.03586	4.52855	-1.77061	2.31245	-0.765685	0.443864	NA	Not DEG
KRT78	0	4.04247	0	0	2.02123	0	1.01062	3.34534	4.83385	0.692066	0.488896	NA	Not DEG
C17orf100	74.722	69.5305	114.057	118.423	72.1262	116.24	94.183	-0.689376	0.454169	-1.51788	0.129044	0.364034	Not DEG
MRPS30	1890.88	1729.37	1643.31	1766.74	1810.12	1705.02	1757.57	0.0855949	0.11834	0.723298	0.469497	0.745333	Not DEG
SMPD4	10095.8	9547.5	11251.8	10986.6	9821.64	11119.2	10470.4	-0.17931	0.0560067	-3.20159	0.00136672	0.0108829	Not DEG
SMPD1	10109.3	10112.6	9013.82	9536.77	10110.9	9275.29	9693.12	0.124398	0.0564795	2.20254	0.0276273	0.124799	Not DEG
HAAO	291.623	158.465	336.634	205.906	225.044	271.27	248.157	-0.271921	0.40813	-0.66626	0.505245	0.76802	Not DEG
ACOXL	2.07561	0	0	8.53498	1.0378	4.26749	2.65265	-2.06766	3.48412	-0.593452	0.552878	NA	Not DEG
SMPD2	394.366	367.865	327.775	312.593	381.115	320.184	350.65	0.250843	0.239036	1.04939	0.293998	0.590187	Not DEG
BRIP1	9771.97	9634.82	8332.8	8451.76	9703.4	8392.28	9047.84	0.20932	0.0532205	3.93306	8.38701e-05	0.000934975	Not DEG
PDE11A	4.15122	3.23398	4.42939	0	3.6926	2.2147	2.95365	0.739483	2.7346	0.270417	0.786839	NA	Not DEG
RPL36A-HNRNPH2	563.528	247.399	0	407.545	405.464	203.773	304.618	0.992606	3.28786	0.3019	0.762728	0.9106	Not DEG
CBSL	843.735	1080.96	821.653	934.58	962.346	878.116	920.231	0.133307	0.185406	0.719002	0.47214	0.746759	Not DEG
ITGBL1	29729	30102.7	28257.3	28596.4	29915.8	28426.9	29171.3	0.073697	0.036535	2.01716	0.0436787	0.173097	Not DEG
ZNF571	143.217	160.89	143.955	150.429	152.054	147.192	149.623	0.047818	0.363498	0.13155	0.89534	0.961259	Not DEG
SASH3	8.30244	0	0	0	4.15122	0	2.07561	4.37122	4.44684	0.982995	0.32561	NA	Not DEG
TTC28	6160.41	6490.59	6402.69	6497.25	6325.5	6449.97	6387.73	-0.027789	0.0647801	-0.428974	0.667942	0.863047	Not DEG
HYPK	2883.02	2594.46	2554.65	2375.92	2738.74	2465.29	2602.01	0.151224	0.104478	1.44742	0.147778	0.396511	Not DEG
TTC24	4.15122	0	0	0	2.07561	0	1.0378	3.36818	4.83308	0.696902	0.485864	NA	Not DEG
TTC25	72.6463	87.3173	66.4409	135.493	79.9818	100.967	90.4743	-0.335513	0.548079	-0.612163	0.54043	0.793422	Not DEG
TTC26	1351.22	1194.15	1322.17	1322.92	1272.68	1322.55	1297.62	-0.0563644	0.135278	-0.416657	0.676929	0.868159	Not DEG
DOT1L	6193.62	5871.28	7056.02	7085.1	6032.45	7070.56	6551.51	-0.229456	0.0640609	-3.58185	0.000341173	0.00329137	Not DEG
REC8	854.113	612.03	286.803	321.128	733.072	303.966	518.519	1.26851	0.244803	5.18179	2.19772e-07	3.95698e-06	Up
PATL1	8906.44	9515.97	5947.57	6226.26	9211.21	6086.92	7649.06	0.597919	0.0657139	9.09881	9.13279e-20	4.44361e-18	Not DEG
ETFA	7121.42	7167.3	7261.99	7505.44	7144.36	7383.72	7264.04	-0.0475371	0.0590863	-0.804537	0.421087	0.705676	Not DEG
PODXL2	283.321	122.891	115.164	114.155	203.106	114.66	158.883	0.821891	0.479075	1.71558	0.0862395	0.277997	Not DEG
U2SURP	12723.5	12523.6	11397.9	12346.9	12623.5	11872.4	12248	0.0883747	0.0577177	1.53115	0.125732	0.357954	Not DEG
IL6R	816.753	855.387	750.782	784.151	836.07	767.467	801.768	0.12383	0.159737	0.775212	0.438214	0.72006	Not DEG
ENO1	102699	102302	114155	110351	102501	112253	107377	-0.131122	0.0320203	-4.09496	4.2224e-05	0.000501449	Not DEG
NPY2R	0	6.46795	0	5.33436	3.23398	2.66718	2.95058	0.285598	3.32688	0.0858456	0.931589	NA	Not DEG
ENO3	218.977	190.805	178.283	231.511	204.891	204.897	204.894	-0.00145124	0.331721	-0.00437489	0.996509	0.99802	Not DEG
ENO4	14.5293	30.7228	13.2882	17.07	22.626	15.1791	18.9025	0.580576	1.0442	0.556003	0.578209	0.815807	Not DEG
CELF6	33.2098	45.2757	27.6837	17.07	39.2427	22.3768	30.8098	0.81342	0.820683	0.99115	0.321613	0.619519	Not DEG
SYCP2	619.57	732.495	654.443	636.923	676.033	645.683	660.858	0.0675244	0.187404	0.360314	0.718612	0.888977	Not DEG
SYCP3	21.7939	24.2548	50.938	22.4043	23.0244	36.6712	29.8478	-0.669555	0.864701	-0.774319	0.438742	0.720652	Not DEG
TAOK2	9164.86	8693.73	9214.25	9379.94	8929.3	9297.09	9113.19	-0.0585589	0.0575802	-1.017	0.309155	0.606389	Not DEG
SYCP1	0	0	0	2.13374	0	1.06687	0.533436	-2.66507	4.8941	-0.544548	0.586065	NA	Not DEG
CNOT6L	2940.1	2881.47	2634.38	2666.11	2910.79	2650.25	2780.52	0.135108	0.0876754	1.541	0.123317	0.35392	Not DEG
FAXC	189.918	199.698	261.334	136.56	194.808	198.947	196.878	-0.0294731	0.404393	-0.0728824	0.9419	0.977026	Not DEG
SLC22A18	888.361	925.726	736.387	613.451	907.043	674.919	790.981	0.426972	0.176362	2.421	0.0154778	0.0802465	Not DEG
LLGL1	5220.16	5168.7	5937.6	5334.36	5194.43	5635.98	5415.21	-0.117661	0.0784508	-1.49981	0.133664	0.372019	Not DEG
ACOX2	888.361	712.283	768.5	775.616	800.322	772.058	786.19	0.0504456	0.183681	0.274636	0.783596	0.920145	Not DEG
ACOX3	2216.75	2012.34	2003.19	2318.31	2114.55	2160.75	2137.65	-0.0318613	0.121391	-0.262468	0.792961	0.922584	Not DEG
C1S	42525.1	42751.5	13771	14639.6	42638.3	14205.3	28421.8	1.58567	0.04423	35.8505	1.80595e-281	6.73666e-279	Up
ACOX1	3305.41	3366.57	3443.85	3282.76	3335.99	3363.31	3349.65	-0.0115662	0.0829493	-0.139436	0.889105	0.958251	Not DEG
VENTX	0	0	8.85879	0	0	4.42939	2.2147	-4.71546	4.31991	-1.09156	0.275025	NA	Not DEG
SLC22A11	0	0	0	4.26749	0	2.13374	1.06687	-3.66386	4.83978	-0.757031	0.449031	NA	Not DEG
BHLHA15	6.22683	5.65946	36.5425	13.8693	5.94314	25.2059	15.5745	-2.08543	1.19315	-1.74783	0.080493	0.265175	Not DEG
NUP107	7006.22	6878.67	6507.89	6421.5	6942.44	6464.69	6703.57	0.102751	0.0600141	1.71211	0.0868763	0.279125	Not DEG
NSMCE1	2453.37	2150.59	2421.77	2003.59	2301.98	2212.68	2257.33	0.0566619	0.131761	0.430034	0.667171	0.862602	Not DEG
NSMCE2	1477.83	1580.61	1556.93	1533.09	1529.22	1545.01	1537.12	-0.014262	0.118751	-0.1201	0.904404	0.964751	Not DEG
NSMCE3	1995.7	2209.61	2305.5	2437.8	2102.66	2371.65	2237.15	-0.173024	0.107949	-1.60284	0.10897	0.326451	Not DEG
CFD	327.946	320.972	214.826	179.234	324.459	197.03	260.745	0.719808	0.284767	2.52771	0.011481	0.0634112	Not DEG
OR2T1	5.18902	0	0	0	2.59451	0	1.29726	3.6916	4.82342	0.76535	0.444063	NA	Not DEG
OBSCN	364.27	423.651	324.453	348.867	393.96	336.66	365.31	0.227784	0.242467	0.939446	0.347502	0.642787	Not DEG
DAGLA	1776.72	1417.29	1750.72	1686.72	1597.01	1718.72	1657.86	-0.10711	0.14389	-0.74439	0.456641	0.735232	Not DEG
PTK2	8778.79	8649.27	8319.51	7850.04	8714.03	8084.78	8399.4	0.10811	0.0597564	1.80918	0.0704234	0.242203	Not DEG
PDZK1IP1	4.15122	12.1274	0	0	8.13931	0	4.06966	5.3507	2.83629	1.88651	0.0592256	NA	Not DEG
PTK7	13416.7	13943.3	11434.5	11724.9	13680	11579.7	12629.9	0.240638	0.0505003	4.76508	1.88781e-06	2.91858e-05	Not DEG
PTK6	0	19.4039	28.7911	18.1368	9.70193	23.4639	16.5829	-1.26035	1.59387	-0.790749	0.42909	0.712359	Not DEG
RABGAP1	9474.12	9986.52	8806.74	9183.63	9730.32	8995.19	9362.75	0.113561	0.0591914	1.91855	0.0550417	0.203545	Not DEG
PRKAA2	871.756	731.687	808.364	992.191	801.722	900.278	851	-0.168529	0.187883	-0.896991	0.369724	0.66291	Not DEG
SERGEF	531.356	481.862	348.815	468.357	506.609	408.586	457.598	0.309297	0.242566	1.27511	0.202271	0.479934	Not DEG
RFTN2	226.241	170.592	167.21	105.62	198.417	136.415	167.416	0.539613	0.404253	1.33484	0.181929	0.452042	Not DEG
ITGB3BP	1555.67	1646.9	1611.19	1708.06	1601.29	1659.63	1630.46	-0.0512564	0.117092	-0.437746	0.661571	0.859401	Not DEG
PFDN2	3532.69	3578.39	3344.19	3315.84	3555.54	3330.02	3442.78	0.0946527	0.0792769	1.19395	0.232497	0.519565	Not DEG
RCSD1	39.4366	16.1699	26.5764	68.2798	27.8032	47.4281	37.6157	-0.777981	0.873194	-0.89096	0.37295	0.66613	Not DEG
MCL1	36257.8	34698.9	32069.9	31543.1	35478.4	31806.5	33642.4	0.157493	0.040099	3.92761	8.57939e-05	0.000954609	Not DEG
SORBS1	49.8146	34.7652	55.3674	34.1399	42.2899	44.7537	43.5218	-0.083978	0.705754	-0.11899	0.905283	0.964963	Not DEG
POMP	13222.7	13632	12960.4	12670.2	13427.3	12815.3	13121.3	0.0674969	0.048644	1.38757	0.165269	0.42562	Not DEG
GAL3ST3	12.4537	12.9359	24.3617	34.1399	12.6948	29.2508	20.9728	-1.20409	0.959757	-1.25458	0.209631	0.49086	Not DEG
SORBS2	959.97	974.235	765.178	682.798	967.102	723.988	845.545	0.417987	0.16094	2.59716	0.00939986	0.0542656	Not DEG
ODC1	9174.2	9423	11404.6	11513.7	9298.6	11459.1	10378.9	-0.301235	0.0513214	-5.86957	4.36916e-09	9.74885e-08	Not DEG
AOPEP	5072.79	5185.68	4232.29	3782.06	5129.24	4007.17	4568.2	0.356384	0.0839531	4.24504	2.18554e-05	0.000273625	Not DEG
SCARA3	12973.6	12687.7	15604.8	14877.5	12830.6	15241.1	14035.9	-0.248458	0.0500753	-4.96169	6.98814e-07	1.1672e-05	Not DEG
COX5B	4530.02	4519.48	4121.55	4094.65	4524.75	4108.1	4316.43	0.139358	0.0714833	1.94951	0.0512344	0.193254	Not DEG
C1R	44185.6	31241	13665.8	14112.6	37713.3	13889.2	25801.2	1.44109	0.24848	5.7996	6.64748e-09	1.46084e-07	Up
ATG16L1	3055.3	2851.56	2943.33	2539.16	2953.43	2741.24	2847.34	0.107353	0.108334	0.990943	0.321714	0.619519	Not DEG
ATG16L2	559.377	636.285	615.686	615.585	597.831	615.635	606.733	-0.0412913	0.188565	-0.218976	0.826669	0.935649	Not DEG
PLIN2	5691.32	5933.54	6522.28	6071.57	5812.43	6296.93	6054.68	-0.115192	0.0709055	-1.62458	0.104252	0.316632	Not DEG
C3orf33	272.943	227.995	271.3	203.773	250.469	237.536	244.003	0.0755918	0.315239	0.239792	0.810492	0.929745	Not DEG
C4orf54	5.18902	0	0	0	2.59451	0	1.29726	3.6916	4.82342	0.76535	0.444063	NA	Not DEG
ANOS1	12.4537	6.46795	22.147	25.6049	9.46081	23.8759	16.6684	-1.34497	1.09369	-1.22976	0.218787	0.500981	Not DEG
C3orf35	36.3232	42.0417	22.147	41.608	39.1824	31.8775	35.53	0.297806	0.775642	0.383947	0.701017	0.880995	Not DEG
MTHFS	393.328	694.496	570.284	719.072	543.912	644.678	594.295	-0.243261	0.290403	-0.837666	0.402218	0.691735	Not DEG
NANS	4155.37	4064.3	4075.04	4107.46	4109.83	4091.25	4100.54	0.00635621	0.0737632	0.0861706	0.931331	0.974258	Not DEG
C3orf38	3421.64	3089.26	2532.51	2388.73	3255.45	2460.62	2858.03	0.403352	0.0993218	4.06106	4.88498e-05	0.000572196	Not DEG
MATN1	36.3232	35.5737	21.0396	21.3374	35.9485	21.1885	28.5685	0.762461	0.81458	0.936018	0.349264	0.644603	Not DEG
MATN3	163.973	195.656	124.023	183.502	179.814	153.763	166.788	0.226453	0.383842	0.589963	0.555215	0.801864	Not DEG
MATN2	2145.14	2142.51	1844.84	1908.63	2143.83	1876.74	2010.28	0.191899	0.102316	1.87556	0.0607162	0.218747	Not DEG
MATN4	17.6427	8.08494	0	11.7356	12.8638	5.8678	9.3658	1.12659	1.86553	0.603899	0.545911	0.79682	Not DEG
S1PR4	5.18902	0	0	0	2.59451	0	1.29726	3.6916	4.82342	0.76535	0.444063	NA	Not DEG
MFRP	0	8.08494	13.2882	10.6687	4.04247	11.9785	8.01046	-1.54498	1.90968	-0.809024	0.418501	0.704182	Not DEG
TANC1	4954.48	5231.76	5237.76	5433.58	5093.12	5335.67	5214.4	-0.0667984	0.0715551	-0.933523	0.35055	0.646199	Not DEG
AP2S1	12297	12803.3	13548.4	12754.5	12550.1	13151.4	12850.8	-0.0672899	0.0552227	-1.21852	0.223027	0.507393	Not DEG
TANC2	6437.5	7745.37	6459.16	7045.62	7091.44	6752.39	6921.92	0.0711245	0.0959855	0.740992	0.458698	0.736313	Not DEG
CES1	40.4744	36.3822	46.5086	42.6749	38.4283	44.5918	41.51	-0.21552	0.677444	-0.318137	0.750381	0.904585	Not DEG
CES3	0	25.8718	0	14.9362	12.9359	7.4681	10.202	0.795869	2.38953	0.333066	0.739085	0.899014	Not DEG
C15orf61	450.407	398.587	415.256	388.341	424.497	401.799	413.148	0.0783998	0.225833	0.347159	0.728472	0.8935	Not DEG
KBTBD12	0	0	0	4.26749	0	2.13374	1.06687	-3.66386	4.83978	-0.757031	0.449031	NA	Not DEG
EBF1	2054.85	1617.8	1542.54	1884.1	1836.33	1713.32	1774.82	0.0990179	0.160161	0.618238	0.536418	0.790824	Not DEG
C15orf65	90.289	80.8494	79.7291	87.4835	85.5692	83.6063	84.5878	0.0323634	0.480238	0.0673904	0.946271	0.978257	Not DEG
LMNA	131327	126937	133515	130614	129132	132065	130598	-0.0324358	0.032866	-0.98691	0.323687	0.621486	Not DEG
BDH2	1608.6	1557.16	1173.79	1133.02	1582.88	1153.4	1368.14	0.456475	0.123553	3.69456	0.00022027	0.00222225	Not DEG
ENDOV	613.343	455.182	788.432	640.123	534.262	714.278	624.27	-0.420577	0.229302	-1.83416	0.06663	0.233462	Not DEG
ENDOU	8.30244	0	0	30.9393	4.15122	15.4696	9.81043	-1.91255	2.41424	-0.792197	0.428246	0.711607	Not DEG
BDH1	269.829	320.972	397.538	445.952	295.401	421.745	358.573	-0.512231	0.24965	-2.0518	0.0401891	0.162952	Not DEG
DDX23	9476.2	10090	10210.9	9713.87	9783.1	9962.36	9872.73	-0.0258561	0.0608444	-0.424955	0.670869	0.864848	Not DEG
DDX21	21785.6	22243.3	22370.7	23504.3	22014.4	22937.5	22475.9	-0.0592062	0.0447616	-1.3227	0.185935	0.457379	Not DEG
DDX27	4990.8	4796.79	4885.62	4591.82	4893.8	4738.72	4816.26	0.0462776	0.0749122	0.617759	0.536734	0.791035	Not DEG
DDX25	0	13.7444	0	0	6.8722	0	3.4361	5.10736	3.70633	1.37801	0.168201	NA	Not DEG
ZNF155	779.392	798.792	737.494	820.425	789.092	778.959	784.026	0.0186923	0.165689	0.112815	0.910177	0.966263	Not DEG
GULP1	2939.06	2542.71	3106.11	2810.14	2740.89	2958.13	2849.51	-0.110692	0.111399	-0.993654	0.320392	0.618491	Not DEG
IGDCC4	363.232	378.375	520.454	411.813	370.803	466.133	418.468	-0.329486	0.238333	-1.38246	0.16683	0.428095	Not DEG
DDX28	884.21	766.452	755.212	643.324	825.331	699.268	762.299	0.238442	0.184322	1.29361	0.195799	0.469983	Not DEG
CELF1	10731.9	11802.4	12103.3	11033.6	11267.2	11568.5	11417.8	-0.0377306	0.0705873	-0.534524	0.592979	0.823952	Not DEG
BORCS8	1540.1	1381.72	1400.8	1463.75	1460.91	1432.27	1446.59	0.0277235	0.12841	0.215898	0.829067	0.936434	Not DEG
ZNF90	661.082	589.392	634.511	617.719	625.237	626.115	625.676	-0.00291998	0.184679	-0.0158111	0.987385	0.993051	Not DEG
ZNF91	1049.22	1130.27	988.862	908.975	1089.75	948.919	1019.33	0.200303	0.148044	1.353	0.176057	0.443588	Not DEG
ZNF92	1091.77	935.427	733.065	852.431	1013.6	792.748	903.173	0.353478	0.173372	2.03885	0.0414654	0.166687	Not DEG
ZNF93	1121.87	1224.06	1109.56	1106.35	1172.96	1107.95	1140.46	0.0829423	0.137926	0.601355	0.547604	0.79833	Not DEG
NDUFS2	7573.9	6970.83	7028.34	7253.66	7272.37	7141	7206.68	0.0258486	0.0684426	0.377669	0.705677	0.88334	Not DEG
ZNF98	9.34024	17.7869	4.42939	10.6687	13.5636	7.54906	10.5563	0.848007	1.3795	0.614722	0.538739	0.792554	Not DEG
MED14OS	97.5537	140.678	200.43	138.693	119.116	169.562	144.339	-0.506196	0.423751	-1.19456	0.232259	0.519115	Not DEG
FKBP14	6312.97	6493.82	6747.07	7111.77	6403.4	6929.42	6666.41	-0.11377	0.064604	-1.76104	0.078231	0.259604	Not DEG
DCTD	10894.9	10964	12113.3	11976.7	10929.4	12045	11487.2	-0.14016	0.0482535	-2.90467	0.00367644	0.0249799	Not DEG
RAET1E	66.4195	101.062	97.4467	92.8179	83.7406	95.1323	89.4364	-0.180496	0.496199	-0.363757	0.71604	0.888136	Not DEG
UBE2J1	8947.95	9056.75	9673.8	9836.56	9002.35	9755.18	9378.76	-0.115801	0.0525138	-2.20515	0.0274434	0.124299	Not DEG
UBE2J2	5409.04	5231.76	5654.12	5438.91	5320.4	5546.52	5433.46	-0.0602339	0.0682952	-0.881964	0.377796	0.670762	Not DEG
RAB3IP	302.001	344.418	343.278	312.593	323.21	327.936	325.573	-0.019722	0.254385	-0.0775281	0.938203	0.976066	Not DEG
TBX21	0	0	2.2147	0	0	1.10735	0.553674	-2.71391	4.8905	-0.554935	0.578939	NA	Not DEG
FAM3A	1892.96	1840.13	2178.15	2124.14	1866.54	2151.15	2008.85	-0.204952	0.102561	-1.99834	0.0456797	0.178271	Not DEG
FBXO10	1044.03	1192.53	1119.53	1386.93	1118.28	1253.23	1185.76	-0.163809	0.16489	-0.993441	0.320495	0.618541	Not DEG
POMC	45.6634	38.8077	19.9323	40.5411	42.2356	30.2367	36.2361	0.479948	0.78047	0.614947	0.53859	0.792495	Not DEG
FAM3D	0	0	0	5.33436	0	2.66718	1.33359	-3.98553	4.82883	-0.825361	0.409166	NA	Not DEG
RAET1L	6.22683	4.85096	4.42939	5.33436	5.5389	4.88188	5.21039	0.179356	1.79107	0.100139	0.920234	0.970304	Not DEG
FBXO15	62.2683	6.46795	27.6837	10.6687	34.3681	19.1762	26.7722	0.836894	1.19861	0.698221	0.485039	0.75574	Not DEG
MTARC1	144.255	130.168	114.057	140.827	137.211	127.442	132.327	0.105403	0.394705	0.267043	0.789436	0.921156	Not DEG
MTARC2	604.002	664.582	719.777	609.184	634.292	664.48	649.386	-0.0661674	0.192074	-0.34449	0.730478	0.894453	Not DEG
AFF1	6502.89	6037.02	5627.55	6326.55	6269.95	5977.05	6123.5	0.0686347	0.0825966	0.830962	0.405995	0.69479	Not DEG
ACHE	14.5293	0	32.1131	34.1399	7.26463	33.1265	20.1956	-2.21011	1.48278	-1.49051	0.136089	0.376036	Not DEG
KIF16B	1371.98	1342.91	1042.01	1053	1357.44	1047.51	1202.48	0.373748	0.129927	2.87659	0.00401998	0.0268762	Not DEG
GDNF	3680.06	3951.92	3546.84	3560.15	3815.99	3553.49	3684.74	0.103289	0.0825908	1.25061	0.211077	0.492522	Not DEG
SIGLECL1	0	2.42548	0	0	1.21274	0	0.60637	2.61315	4.86602	0.53702	0.591254	NA	Not DEG
NACA2	0	2.42548	0	0	1.21274	0	0.60637	2.61315	4.86602	0.53702	0.591254	NA	Not DEG
ECH1	2019.57	2170.81	2427.31	2383.39	2095.19	2405.35	2250.27	-0.198566	0.101191	-1.96229	0.0497287	0.189039	Not DEG
CNGB1	0	1.61699	4.42939	0	0.808494	2.2147	1.5116	-1.42967	4.2225	-0.338584	0.734923	NA	Not DEG
KCNF1	78.8732	70.339	109.628	90.6841	74.6061	100.156	87.3809	-0.425774	0.478465	-0.889875	0.373533	0.666373	Not DEG
BCLAF1	17978.9	19816.2	12228.4	20216.2	18897.6	16222.3	17559.9	0.220222	0.363633	0.605615	0.54477	0.796114	Not DEG
PARD6A	75.7598	44.4672	38.7572	38.4074	60.1135	38.5823	49.3479	0.636263	0.663635	0.958755	0.337682	0.634949	Not DEG
BCLAF3	1276.5	1341.29	1278.99	1358.13	1308.9	1318.56	1313.73	-0.0102956	0.128315	-0.0802371	0.936049	0.975545	Not DEG
CTXND1	9.34024	13.7444	4.42939	16.0031	11.5423	10.2162	10.8793	0.177346	1.38398	0.128143	0.898036	0.962499	Not DEG
PLA2G5	56.0415	50.9351	68.6556	98.1522	53.4883	83.4039	68.4461	-0.642311	0.552695	-1.16214	0.245177	0.53575	Not DEG
PLA2G3	4.15122	0	0	0	2.07561	0	1.0378	3.36818	4.83308	0.696902	0.485864	NA	Not DEG
GDPGP1	81.9866	109.955	94.1246	109.888	95.9709	102.006	98.9885	-0.0857543	0.462735	-0.185321	0.852978	0.945461	Not DEG
ERBB2	8660.48	8802.07	8822.25	8472.03	8731.28	8647.14	8689.21	0.014115	0.0565501	0.249601	0.802896	0.926951	Not DEG
CCDC77	1906.45	1733.41	1606.76	1610.98	1819.93	1608.87	1714.4	0.177161	0.116648	1.51877	0.128821	0.363619	Not DEG
ATPAF1	4326.61	4120.89	4564.49	4456.32	4223.75	4510.41	4367.08	-0.0950603	0.0748197	-1.27053	0.203898	0.482413	Not DEG
KRTAP1-4	0	1.61699	0	0	0.808494	0	0.404247	2.03372	4.90564	0.414569	0.678458	NA	Not DEG
SHC1	33774.3	33160.4	34483.9	33333.3	33467.4	33908.6	33688	-0.0189423	0.0384053	-0.493221	0.621857	0.839063	Not DEG
ERBB4	72.6463	73.5729	39.8645	59.7448	73.1096	49.8047	61.4572	0.553176	0.583331	0.948306	0.342974	0.638226	Not DEG
SHC3	269.829	272.462	130.667	197.371	271.146	164.019	217.583	0.724635	0.342413	2.11626	0.0343226	0.145576	Not DEG
SYPL1	11311	11350.4	4947.63	4538.47	11330.7	4743.05	8036.9	1.25649	0.0655045	19.1817	5.25872e-82	7.72767e-80	Up
FPR2	5.18902	0	0	8.53498	2.59451	4.26749	3.431	-0.732346	3.1955	-0.229181	0.818728	NA	Not DEG
FPR3	5.18902	0	0	0	2.59451	0	1.29726	3.6916	4.82342	0.76535	0.444063	NA	Not DEG
OR2G6	0	2.42548	0	0	1.21274	0	0.60637	2.61315	4.86602	0.53702	0.591254	NA	Not DEG
CCDC78	104.818	42.8502	79.7291	70.4135	73.8342	75.0713	74.4528	-0.0289648	0.621242	-0.046624	0.962813	0.984398	Not DEG
CGRRF1	717.123	819.004	920.207	945.249	768.064	932.728	850.396	-0.279151	0.163336	-1.70906	0.0874404	0.28043	Not DEG
TMEM109	16779.2	17288.8	13810.9	14083.8	17034	13947.3	15490.7	0.288557	0.0459791	6.27584	3.47751e-10	8.75273e-09	Not DEG
TMEM108	20.7561	29.9143	66.4409	34.1399	25.3352	50.2904	37.8128	-0.984535	0.777612	-1.2661	0.205477	0.484723	Not DEG
NACAD	895.626	766.452	836.048	1059.4	831.039	947.726	889.382	-0.190679	0.188068	-1.01389	0.310637	0.607892	Not DEG
NENF	1950.04	2819.22	2928.94	2133.74	2384.63	2531.34	2457.98	-0.0858866	0.346448	-0.247906	0.804207	0.928001	Not DEG
MPHOSPH8	5284.5	5136.36	4876.76	4928.95	5210.43	4902.86	5056.64	0.0875614	0.0679818	1.28801	0.197742	0.47276	Not DEG
TMEM102	228.317	227.187	230.328	136.56	227.752	183.444	205.598	0.312702	0.371308	0.842164	0.399696	0.689757	Not DEG
TMEM101	2066.27	1925.02	2120.57	1953.44	1995.65	2037.01	2016.33	-0.029995	0.110968	-0.270302	0.786928	0.921156	Not DEG
TMEM100	161.898	188.379	80.8364	135.493	175.138	108.165	141.651	0.695346	0.42871	1.62195	0.104814	0.318004	Not DEG
TMEM107	752.409	740.58	1055.3	848.163	746.495	951.733	849.114	-0.35032	0.177922	-1.96895	0.0489586	0.187294	Not DEG
OR1K1	0	0	2.2147	0	0	1.10735	0.553674	-2.71391	4.8905	-0.554935	0.578939	NA	Not DEG
TMEM104	3846.11	3532.31	4415	4389.11	3689.21	4402.05	4045.63	-0.255452	0.0818758	-3.12	0.00180854	0.0138186	Not DEG
SMPDL3B	8.30244	0	0	0	4.15122	0	2.07561	4.37122	4.44684	0.982995	0.32561	NA	Not DEG
GHITM	14133.9	14559.4	14274.8	14609.7	14346.6	14442.3	14394.4	-0.00945054	0.0472292	-0.2001	0.841403	0.941682	Not DEG
SMPDL3A	884.21	928.151	832.726	888.704	906.18	860.715	883.448	0.0745589	0.154074	0.483917	0.628444	0.843004	Not DEG
GASK1B	962.045	701.773	378.713	407.545	831.909	393.129	612.519	1.07999	0.225087	4.79809	1.60186e-06	2.5031e-05	Up
SPEN	10631.3	10879.1	9769.03	10585.5	10755.2	10177.3	10466.2	0.0797185	0.0605028	1.3176	0.187638	0.459091	Not DEG
ZCWPW2	225.204	112.381	62.0115	222.976	168.792	142.494	155.643	0.2419	0.614914	0.393388	0.694033	0.877801	Not DEG
ZCWPW1	108.97	135.827	210.396	204.839	122.398	207.618	165.008	-0.75993	0.355908	-2.13519	0.0327455	0.141234	Not DEG
FKBP1B	313.417	272.462	220.362	186.703	292.94	203.532	248.236	0.524653	0.295343	1.77642	0.0756632	0.254273	Not DEG
FKBP1A	24093.7	25013.2	25010.6	26116	24553.4	25563.3	25058.3	-0.0580405	0.0445129	-1.3039	0.192267	0.464668	Not DEG
SPEG	3629.2	3706.94	4230.07	4223.75	3668.07	4226.91	3947.49	-0.2044	0.0748537	-2.73067	0.00632065	0.0392793	Not DEG
MANEAL	242.846	184.337	196.001	120.557	213.591	158.279	185.935	0.431514	0.392937	1.09818	0.272127	0.567913	Not DEG
ZFYVE26	6254.85	6512.42	4678.55	4544.87	6383.63	4611.71	5497.67	0.469357	0.0679762	6.90472	5.03022e-12	1.49346e-10	Not DEG
TMEM200A	4808.15	4688.46	7393.77	7524.65	4748.3	7459.21	6103.76	-0.651855	0.0630659	-10.3361	4.8381e-25	2.89649e-23	Not DEG
SSC4D	20.7561	30.7228	21.0396	33.073	25.7394	27.0563	26.3979	-0.0692555	0.877264	-0.0789449	0.937076	0.975786	Not DEG
PAIP2	5758.78	5642.48	5176.85	4840.4	5700.63	5008.63	5354.63	0.186663	0.0715185	2.61	0.00905424	0.0527306	Not DEG
RNF207	392.29	312.887	163.888	289.122	352.589	226.505	289.547	0.636936	0.350193	1.81881	0.0689398	0.238794	Not DEG
PAIP1	8273.38	6988.62	6517.85	6647.68	7631	6582.77	7106.88	0.212666	0.0873488	2.43467	0.0149054	0.0781135	Not DEG
GGT1	124.537	133.401	54.2601	73.6142	128.969	63.9371	96.4531	1.01211	0.46859	2.15991	0.0307795	0.134996	Up
RTL10	3740.25	3551.71	4041.82	3815.13	3645.98	3928.48	3787.23	-0.107958	0.0825587	-1.30765	0.190993	0.463172	Not DEG
FBLIM1	6485.24	6776.8	8466.79	7852.18	6631.02	8159.48	7395.25	-0.298935	0.0675461	-4.42565	9.6152e-06	0.000129281	Not DEG
TIMM8A	670.422	709.858	924.636	796.953	690.14	860.795	775.467	-0.318134	0.173551	-1.83309	0.0667893	0.233851	Not DEG
TIMM8B	2395.25	2567.78	2562.4	2487.95	2481.52	2525.17	2503.35	-0.0246086	0.0969741	-0.253764	0.799678	0.925367	Not DEG
DAXX	5964.27	6155.06	5995.18	6066.23	6059.66	6030.71	6045.19	0.00711898	0.0635096	0.112093	0.91075	0.966361	Not DEG
CDC16	10569	10689.9	11045.8	11275.8	10629.5	11160.8	10895.1	-0.070319	0.0499571	-1.40759	0.159253	0.41535	Not DEG
PDE4DIP	18313.1	18470	13462	13490.6	18391.6	13476.3	15933.9	0.44866	0.0429775	10.4394	1.6379e-25	9.92838e-24	Not DEG
NT5C	2163.82	2024.47	2557.98	2161.48	2094.15	2359.73	2226.94	-0.172485	0.121102	-1.4243	0.15436	0.407643	Not DEG
NT5E	121941	121345	89566.8	88267.6	121643	88917.2	105280	0.452118	0.0290586	15.5588	1.38601e-54	1.51606e-52	Not DEG
MAP10	588.435	447.097	331.097	333.931	517.766	332.514	425.14	0.63732	0.245082	2.60044	0.0093105	0.053878	Not DEG
MAP11	1549.44	1564.44	1700.89	1814.75	1556.94	1757.82	1657.38	-0.175077	0.114396	-1.53045	0.125904	0.358026	Not DEG
RHCG	0	4.04247	0	0	2.02123	0	1.01062	3.34534	4.83385	0.692066	0.488896	NA	Not DEG
ZNF431	1683.32	1619.41	1923.46	1905.43	1651.37	1914.45	1782.91	-0.213599	0.108485	-1.96893	0.0489607	0.187294	Not DEG
LGALS9C	4.15122	0	1.10735	0	2.07561	0.553674	1.31464	1.90594	4.53187	0.420564	0.674073	NA	Not DEG
LGALS9B	0	7.27645	1.10735	0	3.63822	0.553674	2.09595	2.73399	3.84315	0.711392	0.476841	NA	Not DEG
UNC50	2925.57	2556.46	2168.19	2346.05	2741.01	2257.12	2499.07	0.279458	0.111806	2.4995	0.0124369	0.0674618	Not DEG
NKAIN2	0	0	4.42939	0	0	2.2147	1.10735	-3.71502	4.83787	-0.767905	0.442544	NA	Not DEG
NKAIN1	31.1341	37.9992	32.1131	24.5381	34.5667	28.3256	31.4461	0.289362	0.786305	0.368002	0.712871	0.886845	Not DEG
EMP3	20732.2	20725.7	18297.8	18050.4	20729	18174.1	19451.6	0.189776	0.0405354	4.68174	2.8445e-06	4.27939e-05	Not DEG
DGLUCY	2410.82	2549.99	1411.87	1396.54	2480.41	1404.2	1942.3	0.8212	0.106644	7.70041	1.35635e-14	4.81274e-13	Not DEG
MAP1A	37749.1	39060.8	39592.1	40169.9	38404.9	39881	39143	-0.0543062	0.0371054	-1.46356	0.143313	0.388838	Not DEG
MAP1B	73341.7	78073	87249.1	89875.4	75707.3	88562.3	82134.8	-0.226179	0.04072	-5.55449	2.78422e-08	5.56385e-07	Not DEG
PDCL3	2506.3	2490.16	2688.64	2499.68	2498.23	2594.16	2546.2	-0.0543183	0.095863	-0.566624	0.57097	0.811351	Not DEG
RMI2	1085.54	943.512	958.964	890.838	1014.53	924.901	969.715	0.132575	0.158361	0.837169	0.402498	0.691735	Not DEG
LBX2	203.41	268.42	277.944	224.043	235.915	250.994	243.454	-0.0871376	0.318109	-0.273924	0.784143	0.920274	Not DEG
UNC5C	24.9073	54.9776	17.7176	18.1368	39.9425	17.9272	28.9348	1.1601	0.881644	1.31584	0.188229	0.459737	Not DEG
VGF	0	15.3614	17.7176	34.1399	7.68069	25.9287	16.8047	-1.73807	1.5616	-1.11301	0.265704	0.560594	Not DEG
UNC5D	702.594	873.173	543.708	516.366	787.884	530.037	658.96	0.5732	0.197758	2.89849	0.00374961	0.0253718	Not DEG
CCM2	5158.93	4885.73	5344.06	5118.85	5022.33	5231.46	5126.89	-0.0591649	0.0725911	-0.815044	0.415047	0.702061	Not DEG
GJD4	23.8695	4.85096	23.2543	12.8025	14.3602	18.0284	16.1943	-0.337894	1.24389	-0.271643	0.785896	0.920994	Not DEG
MAP1S	4287.17	4200.93	4382.89	4397.65	4244.05	4390.27	4317.16	-0.0490301	0.0719596	-0.681355	0.495647	0.7622	Not DEG
FRMD8	3889.69	4071.58	4339.7	4078.65	3980.63	4209.18	4094.9	-0.0801605	0.080097	-1.00079	0.316927	0.614058	Not DEG
CCP110	5276.2	5178.4	4988.61	5543.47	5227.3	5266.04	5246.67	-0.0108467	0.0790518	-0.13721	0.890865	0.958691	Not DEG
GLDC	47.739	37.9992	98.554	82.1491	42.8691	90.3516	66.6103	-1.0783	0.55351	-1.94811	0.0514022	0.19363	Not DEG
IMMP1L	113.121	153.614	180.498	146.161	133.367	163.33	148.348	-0.289604	0.39318	-0.736568	0.461385	0.738988	Not DEG
FRMD5	300.963	324.206	339.956	241.113	312.585	290.535	301.56	0.106435	0.292187	0.364271	0.715656	0.887923	Not DEG
FRMD6	40627	41044.8	43257.5	41840.6	40835.9	42549	41692.5	-0.0592377	0.0362634	-1.63354	0.102355	0.312303	Not DEG
PLCD4	261.527	242.548	161.673	220.842	252.038	191.258	221.648	0.397165	0.324549	1.22374	0.221049	0.504236	Not DEG
PKNOX1	2326.76	2610.63	3009.77	3157.94	2468.69	3083.86	2776.27	-0.320257	0.101371	-3.15927	0.00158167	0.0122918	Not DEG
PKNOX2	23.8695	18.5954	4.42939	12.8025	21.2324	8.61593	14.9242	1.29744	1.19682	1.08408	0.278331	0.574242	Not DEG
FRMD3	160.86	116.423	159.458	90.6841	138.641	125.071	131.856	0.147341	0.461578	0.319212	0.749565	0.904445	Not DEG
SNRPF	3216.16	3258.23	3054.07	3555.88	3237.19	3304.98	3271.08	-0.0299631	0.101646	-0.29478	0.768162	0.91271	Not DEG
GNAQ	10333.4	10746.5	12137.6	12035.4	10540	12086.5	11313.2	-0.197277	0.0512927	-3.84611	0.00012001	0.00128849	Not DEG
GNAS	57973.9	58665.9	58658.5	59898.5	58319.9	59278.5	58799.2	-0.0234967	0.0325425	-0.722032	0.470275	0.745634	Not DEG
MED13L	18420	18635.8	18904.7	19061.8	18527.9	18983.2	18755.6	-0.0349697	0.0410274	-0.852352	0.394019	0.684822	Not DEG
PTCD2	2005.04	1896.73	1524.82	1445.61	1950.88	1485.22	1718.05	0.393153	0.114102	3.44564	0.000569704	0.00514466	Not DEG
PTCD3	5890.58	6041.07	5659.66	5634.15	5965.82	5646.9	5806.36	0.0794473	0.0638463	1.24435	0.21337	0.495073	Not DEG
GNAZ	323.795	326.632	460.657	554.773	325.213	507.715	416.464	-0.642758	0.231485	-2.77667	0.00549195	0.0348522	Not DEG
PTCD1	1408.3	1117.34	1128.39	1635.51	1262.82	1381.95	1322.39	-0.13102	0.202686	-0.646418	0.518009	0.776586	Not DEG
CSPG4	30543.6	30187.5	33855	35288.9	30365.6	34571.9	32468.8	-0.18723	0.0395377	-4.73548	2.18536e-06	3.35365e-05	Not DEG
ZDHHC15	138.028	132.593	48.7233	61.8786	135.311	55.301	95.3057	1.29008	0.466938	2.76286	0.00572974	0.0361162	Up
GNAL	258.413	402.63	217.04	200.572	330.522	208.806	269.664	0.664855	0.327194	2.03199	0.0421547	0.168711	Not DEG
HLTF	7009.33	7315.25	6903.21	6487.65	7162.29	6695.43	6928.86	0.0975423	0.066498	1.46684	0.142418	0.387191	Not DEG
AGFG2	1202.82	1234.57	1543.64	1397.6	1218.69	1470.62	1344.66	-0.270754	0.130136	-2.08055	0.0374756	0.154577	Not DEG
AGFG1	9274.86	9466.65	9939.56	9669.06	9370.76	9804.31	9587.53	-0.0650883	0.0534555	-1.21761	0.22337	0.507669	Not DEG
DPF2	4658.71	4947.98	4457.08	4595.02	4803.34	4526.05	4664.7	0.0861395	0.0749006	1.15005	0.250123	0.541871	Not DEG
DPF3	2314.31	2416.59	1765.11	2256.43	2365.45	2010.77	2188.11	0.234336	0.136826	1.71266	0.0867756	0.278863	Not DEG
DPF1	565.604	628.2	626.759	693.467	596.902	660.113	628.507	-0.144491	0.187706	-0.769772	0.441435	0.722954	Not DEG
CLPX	4245.66	3961.62	4220.11	3936.76	4103.64	4078.43	4091.04	0.00854792	0.0839134	0.101866	0.918863	0.970014	Not DEG
CRYGS	128.688	72.7645	86.3732	54.4105	100.726	70.3918	85.559	0.514479	0.560809	0.917387	0.35894	0.65404	Not DEG
RPL18A	28678.7	27230.1	31543.9	29492.6	27954.4	30518.3	29236.3	-0.126701	0.0495539	-2.55684	0.0105629	0.0594926	Not DEG
SIX1	11384.7	11095	10257.4	10011.5	11239.8	10134.4	10687.1	0.149232	0.0516386	2.88992	0.00385334	0.025941	Not DEG
KRT2	0	0	0	2.13374	0	1.06687	0.533436	-2.66507	4.8941	-0.544548	0.586065	NA	Not DEG
IL37	3.11341	7.27645	4.42939	0	5.19493	2.2147	3.70481	1.23844	2.53046	0.489411	0.62455	NA	Not DEG
KRT7	3155.96	2983.34	1776.19	1739	3069.65	1757.59	2413.62	0.804165	0.0971994	8.27336	1.30237e-16	5.29244e-15	Not DEG
KRT4	0	0	4.42939	0	0	2.2147	1.10735	-3.71502	4.83787	-0.767905	0.442544	NA	Not DEG
CLEC18A	7.26463	8.08494	7.75144	19.2037	7.67479	13.4776	10.5762	-0.812147	1.35453	-0.599577	0.548788	0.799177	Not DEG
CEND1	71.6085	81.6579	36.5425	46.9424	76.6332	41.7424	59.1878	0.876847	0.584274	1.50075	0.133421	0.371628	Not DEG
CLEC18B	7.26463	19.4039	2.2147	0	13.3342	1.10735	7.2208	3.60455	2.03168	1.77417	0.0760345	0.254873	Not DEG
FBXO39	19.7183	47.7011	0	0	33.7097	0	16.8549	7.40023	1.89885	3.89721	9.73069e-05	0.00106598	Up
DACT3	243.884	274.888	537.064	373.405	259.386	455.235	357.31	-0.810224	0.282379	-2.86928	0.00411412	0.0274174	Not DEG
RPS16	19395.5	22286.9	22694	21351.3	20841.2	22022.7	21431.9	-0.0792828	0.0682382	-1.16185	0.245295	0.535898	Not DEG
BORCS7	1951.07	1857.92	2110.61	1806.21	1904.5	1958.41	1931.45	-0.0404087	0.122945	-0.328674	0.742402	0.900604	Not DEG
VPS45	4167.82	4266.42	4523.52	4519.27	4217.12	4521.39	4369.26	-0.100321	0.0717514	-1.39818	0.16206	0.420079	Not DEG
BORCS5	946.478	871.556	1177.11	1013.53	909.017	1095.32	1002.17	-0.26943	0.158245	-1.70262	0.0886396	0.282791	Not DEG
RRNAD1	903.928	863.471	679.912	773.482	883.7	726.697	805.198	0.281689	0.1673	1.68373	0.0922335	0.29094	Not DEG
VPS41	7297.84	7134.96	6654.06	7114.97	7216.4	6884.51	7050.46	0.0677285	0.0652086	1.03864	0.298971	0.595649	Not DEG
BCAP29	7665.23	7826.22	7658.42	7005.08	7745.72	7331.75	7538.74	0.0794225	0.0679352	1.16909	0.242367	0.531838	Not DEG
TMCC1	1628.32	1558.78	1496.03	1336.79	1593.55	1416.41	1504.98	0.169854	0.126695	1.34065	0.180035	0.449963	Not DEG
TMCC2	254.262	236.08	401.968	295.524	245.171	348.746	296.958	-0.508683	0.288552	-1.76289	0.0779199	0.258823	Not DEG
ECT2L	10.378	22.6378	32.1131	12.8025	16.5079	22.4578	19.4829	-0.4366	1.08762	-0.401426	0.688107	0.87421	Not DEG
DAG1	22396.9	22545.7	24250.9	24364.2	22471.3	24307.5	23389.4	-0.113292	0.0380771	-2.97532	0.00292681	0.02074	Not DEG
MAF1	6905.55	6107.36	6926.46	6705.29	6506.46	6815.88	6661.17	-0.0675338	0.0783592	-0.86185	0.38877	0.680655	Not DEG
EEF1AKMT1	594.662	493.99	496.092	581.445	544.326	538.769	541.547	0.0133509	0.216004	0.0618087	0.950715	0.979696	Not DEG
TAS2R31	12.4537	12.9359	18.8249	1.06687	12.6948	9.9459	11.3203	0.354478	1.56451	0.226575	0.820754	0.933679	Not DEG
NMNAT2	642.401	745.431	836.048	762.813	693.916	799.431	746.674	-0.202949	0.178713	-1.13561	0.256118	0.548911	Not DEG
NMNAT3	12.4537	25.8718	8.85879	21.3374	19.1627	15.0981	17.1304	0.347633	1.1338	0.306609	0.759141	0.909433	Not DEG
NMNAT1	1087.62	1172.32	1518.17	1319.72	1129.97	1418.95	1274.46	-0.327828	0.142213	-2.30519	0.0211558	0.102319	Not DEG
RPS19	25242.5	25526.6	28151	26730.5	25384.6	27440.7	26412.6	-0.112297	0.0431594	-2.60192	0.00927037	0.0537098	Not DEG
EPB41L1	2313.27	2517.65	2675.35	2873.09	2415.46	2774.22	2594.84	-0.199272	0.101184	-1.96939	0.0489079	0.187191	Not DEG
PPCDC	487.768	597.477	728.635	585.713	542.623	657.174	599.898	-0.274772	0.218302	-1.25868	0.208147	0.488837	Not DEG
HHIPL2	45.6634	37.9992	48.7233	42.6749	41.8313	45.6991	43.7652	-0.129099	0.664755	-0.194205	0.846015	0.94284	Not DEG
EPB41L2	14395.4	14885.2	15446.4	15249.9	14640.3	15348.1	14994.2	-0.0679244	0.046394	-1.46408	0.143172	0.388668	Not DEG
EPB41L5	955.818	723.602	802.828	648.658	839.71	725.743	782.727	0.209347	0.211266	0.990917	0.321726	0.619519	Not DEG
MTM1	1405.19	1323.5	1430.69	1655.79	1364.35	1543.24	1453.79	-0.178324	0.135069	-1.32025	0.186752	0.458235	Not DEG
ACSS3	2064.19	2002.64	1971.08	1934.24	2033.42	1952.66	1993.04	0.0582481	0.102816	0.566527	0.571036	0.811351	Not DEG
ACSS2	1898.15	2009.11	2208.05	2274.57	1953.63	2241.31	2097.47	-0.197755	0.102992	-1.9201	0.0548457	0.202924	Not DEG
ACSS1	332.098	301.568	262.442	222.976	316.833	242.709	279.771	0.384055	0.276105	1.39097	0.164233	0.42393	Not DEG
KIDINS220	13950.2	13993.4	8240.89	8766.49	13971.8	8503.69	11237.7	0.716298	0.0549619	13.0326	7.98031e-39	6.82926e-37	Not DEG
SIGIRR	721.274	604.753	511.595	514.232	663.014	512.914	587.964	0.369133	0.198418	1.86038	0.062832	0.223601	Not DEG
MACROH2A1	10494.3	7041.98	12505.3	11684.4	8768.13	12094.8	10431.5	-0.46414	0.287849	-1.61244	0.106866	0.322347	Not DEG
MACROH2A2	1992.59	1931.49	1881.39	1689.93	1962.04	1785.66	1873.85	0.135827	0.114656	1.18465	0.236158	0.524122	Not DEG
PUDP	2355.82	2074.6	2067.42	1735.8	2215.21	1901.61	2058.41	0.219805	0.13185	1.66708	0.0954976	0.297686	Not DEG
VPS4B	5833.5	5881.79	5445.94	6073.7	5857.65	5759.82	5808.73	0.0242423	0.0771459	0.31424	0.753339	0.905975	Not DEG
ZNF727	8.30244	0	0	0	4.15122	0	2.07561	4.37122	4.44684	0.982995	0.32561	NA	Not DEG
GMEB2	1870.12	2107.74	2115.04	2125.21	1988.93	2120.12	2054.53	-0.0913332	0.112185	-0.814133	0.415569	0.702579	Not DEG
UBE2M	4973.16	5378.91	5122.59	5320.49	5176.04	5221.54	5198.79	-0.0122066	0.0754449	-0.161795	0.871467	0.951595	Not DEG
FAM72D	618.532	548.967	875.913	805.488	583.75	840.7	712.225	-0.527247	0.177894	-2.96382	0.00303841	0.0213644	Not DEG
FAM72C	598.813	713.9	863.732	841.762	656.357	852.747	754.552	-0.376171	0.178341	-2.10927	0.0349209	0.147383	Not DEG
FAM72B	874.87	900.662	950.105	980.455	887.766	965.28	926.523	-0.120555	0.147778	-0.815784	0.414624	0.702061	Not DEG
SLC43A1	862.416	841.642	870.376	867.367	852.029	868.871	860.45	-0.0284486	0.152358	-0.186722	0.851878	0.945319	Not DEG
OR5C1	0	0	2.2147	0	0	1.10735	0.553674	-2.71391	4.8905	-0.554935	0.578939	NA	Not DEG
DCAF13	4112.82	4359.4	4601.03	4661.16	4236.11	4631.1	4433.6	-0.128209	0.0751163	-1.70681	0.0878579	0.281081	Not DEG
GSTM3	3132.1	3219.42	3550.16	3774.59	3175.76	3662.38	3419.07	-0.20554	0.0842999	-2.4382	0.0147606	0.0774666	Not DEG
RRP36	5593.77	5569.71	5633.08	6395.9	5581.74	6014.49	5798.12	-0.107844	0.0811098	-1.32961	0.183647	0.45465	Not DEG
DCAF12	3900.07	3905.83	4120.44	3998.64	3902.95	4059.54	3981.25	-0.0566991	0.0751307	-0.754672	0.450446	0.729578	Not DEG
WNT3	580.133	547.35	498.307	547.305	563.742	522.806	543.274	0.108151	0.196074	0.551581	0.581235	0.817612	Not DEG
WNT2	53.9659	85.7004	39.8645	21.3374	69.8331	30.601	50.217	1.19393	0.697462	1.71182	0.0869307	0.279238	Not DEG
WNT1	0	3.23398	0	0	1.61699	0	0.808494	3.02524	4.84596	0.62428	0.532444	NA	Not DEG
SZRD1	19208.7	18779.7	21319.8	20901.1	18994.2	21110.4	20052.3	-0.152497	0.0418911	-3.64032	0.000272299	0.00268753	Not DEG
LRRN3	1052.33	958.874	621.223	696.667	1005.6	658.945	832.274	0.609062	0.167031	3.6464	0.000265944	0.00263015	Not DEG
LRRN1	4.15122	0	0	5.33436	2.07561	2.66718	2.37139	-0.376429	3.60296	-0.104478	0.91679	NA	Not DEG
WNT4	9.34024	7.27645	32.1131	0	8.30834	16.0566	12.1824	-0.950887	1.84182	-0.516277	0.605661	0.831043	Not DEG
FRMD4B	350.778	236.889	437.403	326.463	293.833	381.933	337.883	-0.38045	0.309256	-1.23021	0.218619	0.50094	Not DEG
GPAA1	12055.1	11330.2	12511.9	11912.7	11692.7	12212.3	11952.5	-0.0629685	0.0576538	-1.09218	0.274752	0.57026	Not DEG
CDHR1	21.7939	4.04247	16.6102	13.8693	12.9182	15.2398	14.079	-0.249133	1.30263	-0.191253	0.848327	0.944042	Not DEG
ST8SIA5	0	0	7.75144	0	0	3.87572	1.93786	-4.52279	4.53947	-0.996327	0.319091	NA	Not DEG
RECK	7524.09	7393.68	7331.75	6450.31	7458.88	6891.03	7174.96	0.114265	0.0771755	1.48059	0.138715	0.380863	Not DEG
INSC	85.1	111.572	75.2997	60.8117	98.3361	68.0557	83.1959	0.533276	0.503663	1.05879	0.289693	0.585771	Not DEG
CRISPLD2	11716.8	12400.7	8635.1	10200.4	12058.7	9417.73	10738.2	0.356671	0.0816825	4.36655	1.26224e-05	0.000164839	Not DEG
SPDYE5	102.743	93.7853	49.8307	98.1522	98.264	73.9914	86.1277	0.407876	0.545876	0.747195	0.454946	0.733969	Not DEG
GPRIN1	1128.09	1211.12	1453.95	1178.89	1169.61	1316.42	1243.01	-0.169965	0.155801	-1.09091	0.275311	0.570626	Not DEG
ROGDI	1060.64	1128.66	1306.67	1364.53	1094.65	1335.6	1215.12	-0.286525	0.132701	-2.15918	0.0308365	0.135161	Not DEG
CRISPLD1	146.331	219.91	100.769	93.8847	183.12	97.3267	140.224	0.914295	0.413826	2.20937	0.027149	0.123291	Not DEG
SPDYE3	105.856	101.87	94.1246	150.429	103.863	122.277	113.07	-0.236319	0.456578	-0.517588	0.604746	0.830299	Not DEG
CDHR5	26.9829	29.1058	26.5764	26.6718	28.0444	26.6241	27.3342	0.075661	0.827264	0.0914594	0.927128	0.972658	Not DEG
INSR	1307.63	1406.78	1119.53	1363.46	1357.21	1241.5	1299.35	0.128763	0.150783	0.853958	0.393128	0.684446	Not DEG
RUNX1T1	1085.54	908.747	908.026	954.85	997.146	931.438	964.292	0.0971252	0.163419	0.594334	0.552289	0.800503	Not DEG
JHY	559.377	435.778	403.075	415.013	497.578	409.044	453.311	0.281027	0.233743	1.20229	0.229252	0.515321	Not DEG
SPTBN5	318.606	354.929	152.814	190.97	336.767	171.892	254.33	0.970475	0.297063	3.2669	0.00108734	0.00892192	Not DEG
SPTBN4	94.4403	152.805	126.238	119.49	123.623	122.864	123.243	0.0123053	0.443857	0.0277236	0.977883	0.989618	Not DEG
LTN1	6728.09	6370.93	5878.91	6175.05	6549.51	6026.98	6288.25	0.119588	0.0683166	1.7505	0.0800317	0.264244	Not DEG
ZNF816	449.37	420.417	472.838	439.551	434.893	456.195	445.544	-0.0694615	0.213981	-0.324616	0.745472	0.902118	Not DEG
SPTBN1	65122.3	68810.9	74106	74693.8	66966.6	74399.9	70683.2	-0.151764	0.0380391	-3.98967	6.61646e-05	0.000757327	Not DEG
ZNF814	1063.75	1037.3	980.003	982.589	1050.52	981.296	1015.91	0.0981334	0.140697	0.697479	0.485503	0.756058	Not DEG
KLF13	8310.74	8598.33	8548.73	7724.15	8454.54	8136.44	8295.49	0.0555499	0.0695133	0.799125	0.424218	0.707834	Not DEG
VEPH1	827.131	926.534	933.495	1128.75	876.832	1031.12	953.977	-0.233272	0.170837	-1.36547	0.172107	0.437194	Not DEG
KLF11	1339.81	1457.71	1264.59	1138.35	1398.76	1201.47	1300.12	0.220047	0.136888	1.6075	0.107945	0.324595	Not DEG
EBAG9	1595.11	1583.84	1261.27	1234.37	1589.47	1247.82	1418.65	0.349119	0.119995	2.90945	0.00362068	0.024683	Not DEG
RNF170	2447.14	2127.96	1765.11	1796.61	2287.55	1780.86	2034.21	0.360425	0.116987	3.0809	0.00206379	0.0154445	Not DEG
KLF16	2349.59	2380.21	2690.86	2515.68	2364.9	2603.27	2484.08	-0.138361	0.0962776	-1.4371	0.150689	0.401305	Not DEG
KLF15	148.406	103.487	150.599	140.827	125.947	145.713	135.83	-0.213184	0.407288	-0.523422	0.600681	0.828391	Not DEG
TFAP2A	121.423	196.464	125.13	103.487	158.944	114.308	136.626	0.47861	0.433886	1.10308	0.269993	0.565485	Not DEG
RBMY1B	0	0	3.32205	0	0	1.66102	0.830511	-3.29961	4.85547	-0.679565	0.49678	NA	Not DEG
TFAP2C	2488.66	2583.95	2209.16	2502.88	2536.3	2356.02	2446.16	0.10646	0.106934	0.995561	0.319464	0.617698	Not DEG
TFAP2E	51.8902	63.0625	63.1189	64.0123	57.4764	63.5656	60.521	-0.143487	0.56763	-0.252782	0.800436	0.925783	Not DEG
SHQ1	2080.8	1877.32	1997.66	1951.31	1979.06	1974.48	1976.77	0.00264525	0.1115	0.0237241	0.981073	0.990674	Not DEG
GBE1	19654	19022.2	17239.2	17934.1	19338.1	17586.7	18462.4	0.136797	0.046377	2.94967	0.00318116	0.022207	Not DEG
TYRP1	0	0	4.42939	0	0	2.2147	1.10735	-3.71502	4.83787	-0.767905	0.442544	NA	Not DEG
CLEC17A	0	0	5.53674	0	0	2.76837	1.38419	-4.03718	4.82729	-0.836326	0.402972	NA	Not DEG
NRROS	18.6805	102.679	35.4352	110.955	60.6796	73.1949	66.9373	-0.266074	0.883449	-0.301177	0.76328	0.910852	Not DEG
PCNA	14503.3	16393	17366.5	16621.9	15448.2	16994.2	16221.2	-0.137272	0.0656798	-2.09002	0.0366157	0.152109	Not DEG
SLC44A1	6310.89	6560.12	6645.2	6259.34	6435.51	6452.27	6443.89	-0.00346121	0.0673238	-0.0514113	0.958998	0.983123	Not DEG
SLC44A2	24955.1	24604.9	25005	25660.4	24780	25332.7	25056.3	-0.0319104	0.039443	-0.809026	0.4185	0.704182	Not DEG
SLC44A3	88.2134	136.635	105.198	89.6172	112.424	97.4077	104.916	0.210073	0.471217	0.44581	0.655734	0.857141	Not DEG
ZBTB7A	5226.39	5970.73	5681.81	5917.94	5598.56	5799.87	5699.21	-0.0504205	0.0844045	-0.597368	0.550262	0.799854	Not DEG
SLC44A5	29.0585	25.8718	25.469	23.4712	27.4652	24.4701	25.9676	0.165699	0.849662	0.195018	0.845379	0.942564	Not DEG
ZBTB7B	3816.01	3724.73	2706.36	3096.06	3770.37	2901.21	3335.79	0.377787	0.0974458	3.87689	0.0001058	0.00114949	Not DEG
MSI2	443.143	582.116	535.957	467.29	512.629	501.623	507.126	0.0331414	0.233475	0.141948	0.887121	0.957335	Not DEG
MSI1	9.34024	4.04247	0	0	6.69136	0	3.34568	5.06184	3.02049	1.67583	0.0937708	NA	Not DEG
PCNP	14523	13675.7	14633.6	12397.1	14099.4	13515.3	13807.3	0.0609738	0.0786455	0.775299	0.438163	0.72006	Not DEG
PCNT	8905.4	9811.88	9638.36	9691.46	9358.64	9664.91	9511.78	-0.0460403	0.0651463	-0.706723	0.479739	0.751911	Not DEG
LY6K	4437.65	4073.19	4129.3	3804.47	4255.42	3966.88	4111.15	0.100925	0.0878726	1.14853	0.250748	0.542561	Not DEG
UTY	766.938	723.602	741.923	779.883	745.27	760.903	753.087	-0.0305164	0.165505	-0.184384	0.853712	0.945516	Not DEG
HDAC1	7973.46	7712.22	7899.82	8458.16	7842.84	8178.99	8010.92	-0.0607904	0.063673	-0.954728	0.339715	0.636715	Not DEG
ENGASE	1952.11	1742.3	1600.12	1748.6	1847.21	1674.36	1760.78	0.14093	0.123495	1.14117	0.253797	0.546932	Not DEG
THBS1	1.16553e+06	1.20516e+06	1.38504e+06	1.38461e+06	1.18534e+06	1.38483e+06	1.28509e+06	-0.224394	0.029243	-7.67345	1.67436e-14	5.86956e-13	Not DEG
PACRG	0	0	0	3.20062	0	1.60031	0.800154	-3.24924	4.85796	-0.668849	0.503592	NA	Not DEG
CRABP2	1037.8	1518.35	1013.22	1022.06	1278.08	1017.64	1147.86	0.330056	0.19679	1.6772	0.0935035	0.293475	Not DEG
KLK1	4.15122	0	0	0	2.07561	0	1.0378	3.36818	4.83308	0.696902	0.485864	NA	Not DEG
RPA4	8.30244	9.70193	0	21.3374	9.00218	10.6687	9.83545	-0.245788	1.89718	-0.129555	0.896919	0.96198	Not DEG
RPA1	11296.5	11061.8	11450	11517.9	11179.2	11484	11331.6	-0.0389503	0.0491272	-0.792846	0.427868	0.71119	Not DEG
RPA3	1944.85	1980.81	1581.29	1728.33	1962.83	1654.81	1808.82	0.246268	0.113125	2.17695	0.0294842	0.131053	Not DEG
RPA2	3993.47	3970.51	3968.74	3898.35	3981.99	3933.54	3957.77	0.0176409	0.0746399	0.236346	0.813164	0.930463	Not DEG
NDUFS1	12601	12995.7	13178.6	13230.3	12798.4	13204.4	13001.4	-0.0448814	0.0478572	-0.93782	0.348337	0.643914	Not DEG
ARMCX5-GPRASP2	772.127	384.035	307.843	204.839	578.081	256.341	417.211	1.17203	0.36601	3.20218	0.00136393	0.0108666	Up
COQ9	2253.07	2524.12	2209.16	2130.54	2388.6	2169.85	2279.22	0.139318	0.107945	1.29064	0.196828	0.471273	Not DEG
NDUFS5	7567.67	7908.69	8588.6	8428.29	7738.18	8508.44	8123.31	-0.136594	0.0585581	-2.33263	0.0196676	0.0969257	Not DEG
NDUFS6	3214.08	3575.16	3448.28	3355.31	3394.62	3401.8	3398.21	-0.00237566	0.0918725	-0.0258582	0.97937	0.990261	Not DEG
ISY1-RAB43	263.602	31.5313	127.345	58.678	147.567	93.0115	120.289	0.665014	1.35067	0.49236	0.622465	0.83939	Not DEG
IL23A	86.1378	72.7645	26.5764	40.5411	79.4511	33.5587	56.5049	1.24143	0.617332	2.01096	0.0443299	0.174574	Up
EFHB	9.34024	9.70193	0	0	9.52109	0	4.76054	5.57366	2.63948	2.11165	0.0347165	NA	Up
COQ7	1109.41	1121.38	1387.51	1458.41	1115.4	1422.96	1269.18	-0.351303	0.127924	-2.74617	0.00602947	0.0377601	Not DEG
COQ6	1515.2	1474.69	1419.62	1323.99	1494.94	1371.8	1433.37	0.123909	0.123065	1.00686	0.314002	0.611526	Not DEG
ILF3	34114.7	36387.9	39190.2	38386.1	35251.3	38788.1	37019.7	-0.137766	0.0439636	-3.13365	0.00172646	0.0132602	Not DEG
COQ2	2150.33	2194.25	2272.28	2314.05	2172.29	2293.16	2232.73	-0.0779747	0.0970715	-0.803271	0.421818	0.705676	Not DEG
ZRANB1	3479.76	3740.9	4117.12	3577.22	3610.33	3847.17	3728.75	-0.0912025	0.099092	-0.920382	0.357373	0.65233	Not DEG
ZRANB3	751.371	704.198	705.381	704.135	727.784	704.758	716.271	0.0458406	0.168596	0.271896	0.785702	0.92084	Not DEG
ZRANB2	11410.7	10775.6	9899.7	9700	11093.1	9799.85	10446.5	0.178572	0.0561538	3.18004	0.00147253	0.0115484	Not DEG
BHLHE22	0	0	0	9.60185	0	4.80092	2.40046	-4.83329	4.19155	-1.1531	0.248868	NA	Not DEG
TECTA	85.1	113.189	136.204	89.6172	99.1446	112.911	106.028	-0.184904	0.475019	-0.389256	0.697087	0.879233	Not DEG
LOC101059915	0	0	0	6.40123	0	3.20062	1.60031	-4.24839	4.82152	-0.881131	0.378247	NA	Not DEG
MUC22	7.26463	0	0	0	3.63232	0	1.81616	4.17846	4.67119	0.894516	0.371046	NA	Not DEG
PCDHGB2	275.018	263.569	302.306	317.928	269.294	310.117	289.705	-0.204104	0.260848	-0.782465	0.433941	0.716488	Not DEG
MUC20	45.6634	54.1691	4.42939	22.4043	49.9163	13.4169	31.6666	1.89312	0.967456	1.9568	0.0503712	0.190893	Not DEG
BOK	4019.42	3903.41	4240.04	4515	3961.41	4377.52	4169.47	-0.144377	0.0783194	-1.84344	0.0652646	0.229951	Not DEG
PCDHGB7	1435.28	2102.08	1657.7	1658.99	1768.68	1658.34	1713.51	0.0940908	0.178348	0.527569	0.597799	0.827063	Not DEG
ATP9A	4652.48	4853.39	6126.96	6449.24	4752.93	6288.1	5520.52	-0.403547	0.0702365	-5.74555	9.16235e-09	1.96309e-07	Not DEG
PCDHGB4	703.632	979.086	1261.27	1254.64	841.359	1257.96	1049.66	-0.578414	0.188457	-3.06921	0.00214628	0.0159551	Not DEG
CSNK1G2	5796.14	5813.88	6675.1	6639.14	5805.01	6657.12	6231.07	-0.197569	0.0610332	-3.23707	0.00120765	0.0097659	Not DEG
WARS1	17886.6	18670.5	9271.83	10326.3	18278.6	9799.04	14038.8	0.89946	0.0636684	14.1273	2.57962e-45	2.55295e-43	Not DEG
SLC22A3	13.4915	3.23398	0	0	8.36272	0	4.18136	5.38221	2.84005	1.89511	0.0580775	NA	Not DEG
RREB1	3864.79	4072.38	3849.14	3857.81	3968.58	3853.48	3911.03	0.0428371	0.0780127	0.549105	0.582933	0.818331	Not DEG
DENND2B	4176.13	4102.3	3198.02	3365.98	4139.21	3282	3710.61	0.334589	0.0798743	4.18895	2.80252e-05	0.000345518	Not DEG
DENND2C	369.459	372.716	362.103	364.87	371.087	363.487	367.287	0.0299215	0.230742	0.129675	0.896823	0.96198	Not DEG
TPX2	26811.7	27032	35145	34391.7	26921.8	34768.4	30845.1	-0.368945	0.0367133	-10.0493	9.24834e-24	5.27627e-22	Not DEG
DENND2A	42.55	46.0842	58.6895	67.2129	44.3171	62.9512	53.6341	-0.505703	0.600184	-0.842579	0.399464	0.689535	Not DEG
DENND2D	573.906	423.651	357.674	359.536	498.778	358.605	428.692	0.474288	0.249266	1.90274	0.057075	0.20895	Not DEG
WWC3	7959.96	7692.01	10111.2	10403.1	7825.99	10257.1	9041.56	-0.39055	0.055946	-6.98084	2.93428e-12	8.85641e-11	Not DEG
PPT1	6541.28	6142.94	6286.42	6889.86	6342.11	6588.14	6465.12	-0.0552838	0.0753009	-0.734172	0.462844	0.740354	Not DEG
PPT2	1513.12	1665.5	1441.77	1580.04	1589.31	1510.9	1550.11	0.0735218	0.127358	0.577286	0.563747	0.807623	Not DEG
INPP4B	424.462	479.437	390.894	339.265	451.95	365.08	408.515	0.309032	0.23301	1.32626	0.184753	0.456177	Not DEG
HINT3	3126.91	2790.92	2225.77	2416.46	2958.91	2321.12	2640.02	0.349563	0.106492	3.28253	0.00102879	0.00849643	Not DEG
MICAL1	7305.11	7080.79	8431.35	8085.82	7192.95	8258.59	7725.77	-0.199475	0.0602224	-3.31231	0.000925299	0.00780363	Not DEG
MICAL2	24519.2	25846.7	30531.8	29675	25183	30103.4	27643.2	-0.257281	0.0442687	-5.81181	6.18005e-09	1.36637e-07	Not DEG
MICAL3	10849.2	11204.1	9688.19	9863.23	11026.7	9775.71	10401.2	0.173888	0.0523327	3.32273	0.000891396	0.00756153	Not DEG
PHC1	2591.4	2695.52	2633.27	2356.72	2643.46	2495	2569.23	0.0837605	0.102731	0.815339	0.414878	0.702061	Not DEG
PHC3	6357.59	2750.5	7294.1	7787.1	4554.04	7540.6	6047.32	-0.727631	0.5431	-1.33977	0.180319	0.450348	Not DEG
GPR107	14542.8	14617.6	13365.7	13680.5	14580.2	13523.1	14051.6	0.108586	0.0458251	2.36957	0.0178088	0.0902099	Not DEG
GPR108	2815.56	2902.49	2704.15	2726.92	2859.03	2715.53	2787.28	0.0745154	0.0880554	0.846234	0.397422	0.687951	Not DEG
MFAP3L	1375.09	1393.03	1400.8	1542.7	1384.06	1471.75	1427.9	-0.0886418	0.12602	-0.703397	0.481808	0.753537	Not DEG
GPR15	0	7.27645	0	0	3.63822	0	1.81911	4.19033	4.64502	0.902112	0.366997	NA	Not DEG
BORCS8-MEF2B	270.867	104.296	222.577	161.098	187.581	191.837	189.709	-0.0355674	0.49035	-0.0725347	0.942176	0.977105	Not DEG
CR1L	12.4537	6.46795	0	0	9.46081	0	4.7304	5.5621	2.66379	2.08804	0.0367942	NA	Up
BRICD5	138.028	163.316	96.3393	104.553	150.672	100.446	125.559	0.586059	0.401876	1.45831	0.144756	0.390924	Not DEG
PIANP	83.0244	75.9984	83.0511	123.757	79.5114	103.404	91.4578	-0.380338	0.489766	-0.77657	0.437413	0.719441	Not DEG
PHEX	145.293	119.657	64.2262	118.423	132.475	91.3245	111.9	0.534757	0.488249	1.09525	0.273406	0.569436	Not DEG
ZNF362	2131.65	2157.87	2156.01	1921.44	2144.76	2038.72	2091.74	0.0733721	0.110508	0.66395	0.506722	0.768856	Not DEG
SAFB	7982.8	8122.13	8315.08	7924.72	8052.46	8119.9	8086.18	-0.0118745	0.0590869	-0.200966	0.840725	0.941682	Not DEG
ZNF367	5328.09	5061.98	5870.05	5542.4	5195.04	5706.23	5450.63	-0.135671	0.0723184	-1.87602	0.0606529	0.218583	Not DEG
EMC10	8932.39	8281.4	7792.41	8504.04	8606.9	8148.22	8377.56	0.0786451	0.071371	1.10192	0.270497	0.565901	Not DEG
TMCO1	8754.92	8461.7	7937.47	8570.18	8608.31	8253.83	8431.07	0.0604329	0.0642766	0.9402	0.347115	0.642471	Not DEG
MGMT	1470.57	1398.69	1591.26	1415.74	1434.63	1503.5	1469.07	-0.0678654	0.129031	-0.525961	0.598915	0.82784	Not DEG
ZNF415	1019.12	947.555	793.969	944.182	983.34	869.075	926.207	0.177524	0.166022	1.06928	0.284944	0.581397	Not DEG
TRNP1	600.889	520.67	737.494	783.084	560.78	760.289	660.534	-0.44046	0.185039	-2.38036	0.0172958	0.0882255	Not DEG
SLC35E3	1895.03	1906.43	2177.05	2078.27	1900.73	2127.66	2014.19	-0.162598	0.103114	-1.57688	0.114823	0.337395	Not DEG
SETSIP	3.11341	3.23398	3.32205	5.33436	3.1737	4.3282	3.75095	-0.447888	2.07684	-0.215658	0.829254	NA	Not DEG
ZNF335	2632.91	2279.95	2685.32	2478.34	2456.43	2581.83	2519.13	-0.0725471	0.113159	-0.641106	0.521454	0.779393	Not DEG
LRRIQ4	24.9073	3.23398	0	0	14.0706	0	7.03532	6.13246	2.48407	2.46871	0.0135601	0.072441	Up
GASK1A	70.5707	21.0208	42.0792	30.9393	45.7958	36.5093	41.1525	0.321381	0.836552	0.384174	0.70085	0.880861	Not DEG
TMEM189-UBE2V1	127.65	0	120.701	0	63.825	60.3505	62.0877	0.0806056	4.56579	0.0176543	0.985915	0.992189	Not DEG
RNF8	1961.45	2118.25	2004.3	2007.85	2039.85	2006.08	2022.96	0.0246647	0.106258	0.23212	0.816444	0.931798	Not DEG
RFX5	3906.3	3730.39	3582.27	3472.67	3818.34	3527.47	3672.91	0.11403	0.0804235	1.41786	0.15623	0.410747	Not DEG
RNF6	6204	5830.05	6811.3	7316.61	6017.02	7063.95	6540.49	-0.231833	0.0716069	-3.23758	0.00120549	0.00975388	Not DEG
RNF7	4356.71	4462.08	4134.84	3953.83	4409.39	4044.33	4226.86	0.124903	0.075322	1.65825	0.0972674	0.301716	Not DEG
RNF4	8521.42	8806.12	9544.24	9148.43	8663.77	9346.33	9005.05	-0.109166	0.0574141	-1.90138	0.0572529	0.209486	Not DEG
RNF5	2505.26	2420.63	2895.72	2777.07	2462.95	2836.39	2649.67	-0.203903	0.0920139	-2.216	0.0266914	0.121612	Not DEG
RNF2	1810.97	1814.26	1940.07	1939.57	1812.61	1939.82	1876.22	-0.0978369	0.104539	-0.93589	0.34933	0.644603	Not DEG
SP4	972.423	752.708	910.24	822.558	862.566	866.399	864.482	-0.00774075	0.188382	-0.0410907	0.967224	0.986066	Not DEG
NCAPG2	14680.8	15112.4	17614.6	16865.1	14896.6	17239.9	16068.2	-0.210589	0.0482125	-4.36794	1.25426e-05	0.000163944	Not DEG
ZNF844	877.983	950.789	871.483	905.774	914.386	888.629	901.507	0.0418091	0.153452	0.272457	0.785271	0.920681	Not DEG
RHBDL3	36.3232	46.8926	57.5821	55.4773	41.6079	56.5297	49.0688	-0.439498	0.632199	-0.695189	0.486937	0.757502	Not DEG
PPP1R26	1940.7	2107.74	1528.14	1810.48	2024.22	1669.31	1846.77	0.278353	0.130017	2.1409	0.0322821	0.139899	Not DEG
PPP1R27	0	0	6.64409	0	0	3.32205	1.66102	-4.30037	4.81461	-0.893193	0.371754	NA	Not DEG
CLTA	12778.5	12385.3	14011.3	13600.5	12581.9	13805.9	13193.9	-0.134082	0.0493318	-2.71796	0.00656862	0.0405432	Not DEG
PPP1R21	1764.27	1880.56	1633.34	1660.05	1822.41	1646.7	1734.55	0.146736	0.112285	1.30681	0.191276	0.463317	Not DEG
CLTC	77830.2	78988.2	81493.1	80615	78409.2	81054	79731.6	-0.0478213	0.0303896	-1.57361	0.115578	0.338929	Not DEG
CLTB	11662.9	10436	12602.7	11491.3	11049.4	12047	11548.2	-0.12498	0.0732766	-1.70559	0.0880841	0.281637	Not DEG
TMEM59L	196.145	138.252	170.532	178.168	167.199	174.35	170.774	-0.0631294	0.367917	-0.171586	0.863763	0.949096	Not DEG
RRAGA	9618.38	9562.87	9051.47	9050.27	9590.62	9050.87	9320.75	0.083529	0.0519129	1.60902	0.107612	0.32387	Not DEG
LRRC61	21.7939	19.4039	5.53674	0	20.5989	2.76837	11.6836	2.90234	1.63172	1.7787	0.0752891	0.253309	Not DEG
NGLY1	2143.07	1869.24	1708.64	1671.79	2006.15	1690.21	1848.18	0.246435	0.120522	2.04472	0.0408821	0.165117	Not DEG
LRRC66	81.9866	169.784	192.679	105.62	125.885	149.149	137.517	-0.240703	0.520488	-0.462457	0.643753	0.850851	Not DEG
DPEP2	3.11341	3.23398	14.3955	2.13374	3.1737	8.26464	5.71917	-1.37863	1.89105	-0.729025	0.465986	0.742485	Not DEG
MACO1	3331.35	3609.93	2964.37	2971.24	3470.64	2967.81	3219.22	0.226317	0.0885449	2.55595	0.0105898	0.0595747	Not DEG
C7orf31	255.3	324.206	244.724	233.645	289.753	239.184	264.469	0.278463	0.290922	0.957175	0.338479	0.635746	Not DEG
CCDC167	932.987	905.513	1363.15	1221.57	919.25	1292.36	1105.8	-0.49162	0.14326	-3.43165	0.000599914	0.00537411	Not DEG
BTBD11	107.932	91.3598	139.526	110.955	99.6458	125.24	112.443	-0.331062	0.43115	-0.767858	0.442572	0.72417	Not DEG
GLIPR1	39938.9	36873	35025.4	34809.9	38405.9	34917.7	36661.8	0.137212	0.0469825	2.92049	0.00349483	0.0239711	Not DEG
ZNF829	777.316	866.705	616.793	725.473	822.011	671.133	746.572	0.293038	0.182176	1.60854	0.107716	0.32404	Not DEG
CAPRIN1	42454.5	42063.5	41454.7	41632.5	42259	41543.6	41901.3	0.0245948	0.0330525	0.744114	0.456807	0.73538	Not DEG
IBA57	626.834	640.327	689.878	633.722	633.581	661.8	647.69	-0.0625628	0.178539	-0.350414	0.726028	0.89261	Not DEG
MSANTD3-TMEFF1	995.255	833.557	1241.34	1352.79	914.406	1297.07	1105.74	-0.505765	0.157229	-3.21674	0.00129657	0.0103983	Not DEG
PCOLCE	22372	22152.7	22564.4	21532.7	22262.3	22048.6	22155.5	0.013915	0.0437487	0.318067	0.750434	0.904585	Not DEG
TEX49	0	2.42548	0	0	1.21274	0	0.60637	2.61315	4.86602	0.53702	0.591254	NA	Not DEG
LGALS3BP	49898.7	48694	12668.1	12866.5	49296.3	12767.3	31031.8	1.94894	0.0381483	51.0887	0	0	Up
EPM2A	592.587	685.603	609.042	532.369	639.095	570.705	604.9	0.164464	0.198945	0.826679	0.408419	0.696808	Not DEG
ISCA1	2707.63	2712.5	2574.59	2963.77	2710.07	2769.18	2739.62	-0.031259	0.104933	-0.297894	0.765784	0.912045	Not DEG
ISCA2	1362.64	1467.42	1430.69	1428.54	1415.03	1429.62	1422.32	-0.0142032	0.123509	-0.114997	0.908448	0.965743	Not DEG
FAM118A	2345.44	2665.6	2614.45	2555.16	2505.52	2584.8	2545.16	-0.0441302	0.105663	-0.417652	0.676201	0.867647	Not DEG
FAM118B	1626.24	1655.8	1778.4	1582.17	1641.02	1680.29	1660.65	-0.0338447	0.121418	-0.278746	0.78044	0.918298	Not DEG
ZCCHC24	6610.82	6227.83	7049.38	6912.26	6419.32	6980.82	6700.07	-0.121335	0.0650379	-1.8656	0.0620968	0.221907	Not DEG
LMX1B	4.15122	0	0	0	2.07561	0	1.0378	3.36818	4.83308	0.696902	0.485864	NA	Not DEG
OR6V1	3.11341	0	0	0	1.55671	0	0.778354	2.95072	4.84919	0.608497	0.542858	NA	Not DEG
RECQL	14109	13837.4	14883.9	14415.6	13973.2	14649.7	14311.4	-0.0682924	0.0472567	-1.44514	0.148419	0.397671	Not DEG
MRGPRF	8566.04	8401.06	7672.82	7015.75	8483.55	7344.28	7913.92	0.20804	0.0669869	3.10568	0.00189845	0.0143923	Not DEG
SRPRB	6549.59	6440.46	6074.91	6276.41	6495.02	6175.66	6335.34	0.0725865	0.0626376	1.15883	0.246524	0.537614	Not DEG
SHC2	5.18902	7.27645	21.0396	21.3374	6.23273	21.1885	13.7106	-1.75925	1.18514	-1.48443	0.137695	0.379142	Not DEG
MISP	12.4537	22.6378	25.469	12.8025	17.5457	19.1357	18.3407	-0.119246	1.06845	-0.111606	0.911136	0.966361	Not DEG
MINDY4B	4.15122	3.23398	0	9.60185	3.6926	4.80092	4.24676	-0.382703	2.45044	-0.156177	0.875893	NA	Not DEG
CTDNEP1	8570.19	8519.1	8382.63	8768.62	8544.65	8575.62	8560.14	-0.00530663	0.0570893	-0.0929533	0.925941	0.972154	Not DEG
PPP1R2B	33.2098	27.4888	37.6498	34.1399	30.3493	35.8949	33.1221	-0.243831	0.758575	-0.321433	0.747882	0.903517	Not DEG
PPP1R2C	0	0	5.53674	0	0	2.76837	1.38419	-4.03718	4.82729	-0.836326	0.402972	NA	Not DEG
SIK2	6017.19	5726.56	5452.58	5353.56	5871.88	5403.07	5637.48	0.119744	0.0676551	1.76991	0.0767418	0.256535	Not DEG
ZNFX1	24773.4	26709.4	11214.1	11674.8	25741.4	11444.4	18592.9	1.16958	0.0539528	21.6779	3.31562e-104	5.35951e-102	Up
KCP	0	4.85096	8.85879	25.6049	2.42548	17.2319	9.82867	-2.7903	1.78115	-1.56657	0.117214	0.342005	Not DEG
ACTR8	3378.06	3502.4	3454.93	3520.68	3440.23	3487.8	3464.01	-0.0195609	0.0807358	-0.242283	0.808561	0.929216	Not DEG
BAIAP3	20.7561	45.2757	43.1866	26.6718	33.0159	34.9292	33.9725	-0.0751039	0.832856	-0.0901764	0.928147	0.973096	Not DEG
BAIAP2	2718.01	2379.4	2436.17	2466.61	2548.7	2451.39	2500.05	0.0553642	0.107137	0.516761	0.605323	0.830969	Not DEG
ACTR5	761.749	807.685	667.731	724.406	784.717	696.069	740.393	0.173276	0.169151	1.02439	0.305652	0.602769	Not DEG
ACTR3	50491.3	50574.5	55977.6	56233.8	50532.9	56105.7	53319.3	-0.15092	0.0312285	-4.83277	1.34648e-06	2.13152e-05	Not DEG
MALSU1	2313.27	2463.48	2551.33	2528.49	2388.37	2539.91	2464.14	-0.0882428	0.0960489	-0.918728	0.358238	0.65317	Not DEG
CLUAP1	1907.49	1742.3	1807.19	1734.73	1824.89	1770.96	1797.93	0.0426788	0.114856	0.371586	0.710201	0.885266	Not DEG
GPANK1	1161.3	1214.36	1262.38	1090.34	1187.83	1176.36	1182.1	0.0144869	0.14516	0.0997998	0.920503	0.970304	Not DEG
VAX2	124.537	112.381	182.713	80.0154	118.459	131.364	124.911	-0.149065	0.509001	-0.292858	0.769631	0.913559	Not DEG
RECQL4	3490.14	3642.26	4049.57	3839.67	3566.2	3944.62	3755.41	-0.145126	0.0813793	-1.78332	0.0745334	0.251522	Not DEG
MCOLN2	15.5671	6.46795	4.42939	11.7356	11.0175	8.08249	9.55	0.439133	1.46035	0.300705	0.763639	0.910886	Not DEG
COPS8	7660.04	7396.91	7754.76	7535.32	7528.47	7645.04	7586.76	-0.0223607	0.0595918	-0.375231	0.707488	0.883935	Not DEG
FOXP1	8773.6	8755.18	8735.87	10076.6	8764.39	9406.24	9085.32	-0.10205	0.0763236	-1.33707	0.1812	0.451512	Not DEG
GNRHR	13.4915	8.89343	8.85879	32.0062	11.1924	20.4325	15.8125	-0.873802	1.20446	-0.725472	0.468163	0.74389	Not DEG
SPINK13	0	2.42548	0	0	1.21274	0	0.60637	2.61315	4.86602	0.53702	0.591254	NA	Not DEG
NDP	9.34024	9.70193	5.53674	13.8693	9.52109	9.70304	9.61206	-0.0283076	1.40407	-0.020161	0.983915	0.991923	Not DEG
HYDIN	13.4915	13.7444	11.0735	20.2706	13.6179	15.672	14.645	-0.203373	1.14065	-0.178296	0.858491	0.947679	Not DEG
GBX2	138.028	131.785	108.52	163.231	134.906	135.876	135.391	-0.0111978	0.414197	-0.027035	0.978432	0.98987	Not DEG
CNR2	0	0	8.85879	0	0	4.42939	2.2147	-4.71546	4.31991	-1.09156	0.275025	NA	Not DEG
MSL2	2658.86	2912.19	2746.22	2787.74	2785.53	2766.98	2776.25	0.0102383	0.095595	0.107101	0.914709	0.968569	Not DEG
POLDIP3	7934.02	7829.45	7899.82	8083.69	7881.74	7991.76	7936.75	-0.0201178	0.056448	-0.356395	0.721545	0.890753	Not DEG
C1GALT1C1L	20.7561	57.4031	35.4352	30.9393	39.0796	33.1872	36.1334	0.241974	0.832355	0.29071	0.771273	0.914763	Not DEG
MSL3	2657.82	3037.51	2912.33	2941.37	2847.67	2926.85	2887.26	-0.0387994	0.101989	-0.380426	0.703629	0.882448	Not DEG
GP1BA	85.1	81.6579	68.6556	89.6172	83.3789	79.1364	81.2577	0.0745919	0.498955	0.149496	0.881162	0.954953	Not DEG
GP1BB	378.799	279.739	439.617	406.478	329.269	423.048	376.158	-0.363759	0.26207	-1.38802	0.16513	0.425395	Not DEG
RAPGEFL1	296.812	262.761	270.193	385.141	279.786	327.667	303.727	-0.229127	0.296362	-0.773134	0.439443	0.720979	Not DEG
GTDC1	1660.49	1764.13	2254.56	2435.67	1712.31	2345.12	2028.71	-0.453292	0.109166	-4.1523	3.29146e-05	0.000399701	Not DEG
ALDH18A1	10312.7	10295.4	9284.01	9049.21	10304	9166.61	9735.31	0.168767	0.0522275	3.23138	0.00123194	0.00994578	Not DEG
NAP1L3	433.802	449.523	516.024	513.165	441.663	514.595	478.129	-0.220148	0.203191	-1.08346	0.278606	0.574347	Not DEG
[truncated: 14,111 more rows]

## Sheet: R_vs_L
ID	R_2	R_3	L_2	L_3	baseMeanA	baseMeanB	baseMean	log2FoldChange	lfcSE	stat	pvalue	padj	type
TPM3	56086.8	57499.6	25423.6	25694.1	56793.1956752393	25558.8626043173	41176	1.15189	0.0353204	32.6125	2.73068e-233	2.20134e-229	Up
DYNC1LI2	21419	22553.4	8284.14	8797.14	21986.2322189234	8540.64099546778	15263.4	1.36387	0.0546483	24.9573	1.78118e-137	7.17948e-134	Up
OAZ2	7898.18	7632.48	3603.94	4040.77	7765.32961084213	3822.35912082134	5793.84	1.02162	0.0794534	12.8581	7.74877e-38	1.24933e-34	Up
TRAPPC2	1151.63	1097.17	222.867	181.294	1124.40085360016	202.080537952776	663.241	2.48032	0.199244	12.4486	1.42276e-35	1.76455e-32	Up
ABL2	16742.5	16223.6	7191.09	5692.47	16483.0738055292	6441.77992806769	11462.4	1.35568	0.16868	8.03701	9.206e-16	7.06802e-13	Up
KCTD18	1879.04	2403.5	866.828	1143.55	2141.26782645871	1005.1888218509	1573.23	1.08996	0.179215	6.08186	1.18793e-09	5.63322e-07	Up
STARD4	6595.51	6543.57	1935.24	2807.45	6569.54002936255	2371.34658490864	4470.44	1.46967	0.264253	5.56161	2.67299e-08	1.23133e-05	Up
HSPE1-MOB4	636.341	0	0	0	318.170356985664	0	159.085	23.4708	4.78508	4.905	9.34275e-07	0.00035031	Up
ZNF383	690.757	700.867	397.576	217.902	695.812342333449	307.739055952631	501.776	1.18094	0.297919	3.96398	7.37107e-05	0.0188641	Up
ZNF534	31.0952	20.182	0	0	25.6386143908266	0	12.8193	7.13907	1.98882	3.5896	0.00033119	0.071197	Up
APOC1	15.5476	33.9425	0	0	24.7450613846067	0	12.3725	7.09124	2.02884	3.49523	0.000473662	0.0979083	Up
LOC100505502	22.2108	21.0994	0	0	21.6551282112985	0	10.8276	6.89656	2.06398	3.34139	0.0008336	0.151013	Up
C16orf74	125.491	120.175	20.1588	42.7088	122.833091389939	31.4337911080777	77.1334	1.95475	0.587086	3.32959	0.000869739	0.154919	Up
CHURC1-FNTB	409.79	121.092	75.0355	89.7756	265.441183298046	82.4055588804086	173.923	1.68435	0.558291	3.01698	0.00255307	0.324119	Up
NKAIN2	9.99488	25.6862	0	0	17.8405600581329	0	8.92028	6.61961	2.22085	2.98067	0.00287622	0.336039	Up
GABRB3	21.1003	47.703	0	3.48643	34.4016598316636	1.74321607947894	18.0724	4.22842	1.43163	2.95358	0.00314111	0.356649	Up
PRG2	13.3265	20.182	0	0	16.7542763249093	0	8.37714	6.52774	2.22529	2.93343	0.00335238	0.365703	Up
CNTD1	8.88434	221.085	14.5591	12.2025	114.984736709713	13.3808187086201	64.1828	3.10712	1.1054	2.81086	0.00494089	0.447539	Up
AIFM3	53.306	49.5377	11.1993	9.58769	51.4218882829998	10.3935076266008	30.9077	2.30999	0.829645	2.78432	0.00536404	0.475189	Up
TNFRSF9	17.7687	11.9258	0	0	14.847215160514	0	7.42361	6.35103	2.30545	2.75479	0.00587303	0.501707	Up
TGIF2-RAB5IF	98.8383	23.8515	0	10.4593	61.3448846808585	5.22964823843682	33.2873	3.51246	1.28093	2.74212	0.00610438	0.507324	Up
STAB1	14.437	33.9425	0	1.74322	24.1897902554869	0.87160803973947	12.5307	4.70122	1.72021	2.73294	0.00627717	0.519009	Up
PTGDR2	22.2108	7.33893	0	0	14.7748854098408	0	7.38744	6.34235	2.35729	2.69052	0.00713399	0.558356	Up
IHH	27.7636	3.66946	0	0	15.7165096417179	0	7.85825	6.43057	2.41848	2.65893	0.00783899	0.587124	Up
PPP1R1C	31.0952	32.1078	4.47973	3.48643	31.6014914854233	3.98308144269243	17.7923	2.996	1.12837	2.65517	0.00792691	0.587484	Up
MMP28	8.88434	19.2647	0	0	14.0745089549995	0	7.03725	6.2772	2.36477	2.65447	0.00794341	0.587484	Up
ST8SIA5	6.66325	22.0168	0	0	14.3400152570514	0	7.17001	6.30497	2.38746	2.64087	0.00826939	0.592811	Up
RARRES2	18.8792	8.25629	0	0	13.5677548759118	0	6.78388	6.21993	2.39445	2.59764	0.00938668	0.63697	Up
BEX2	14.437	11.9258	0	0	13.1814017731545	0	6.5907	6.17993	2.38615	2.58992	0.00959974	0.642226	Up
CATSPERE	35.5374	68.8024	11.1993	11.3309	52.1698901391233	11.2651156663403	31.7175	2.21376	0.860321	2.57318	0.0100769	0.648307	Up
SEZ6	6.66325	20.182	0	0	13.4226495501903	0	6.71132	6.20946	2.42673	2.55877	0.0105043	0.649818	Up
SIK1B	0	43.1162	0	0	21.5580941112342	0	10.779	6.89273	2.71218	2.5414	0.0110409	0.668485	Up
GLTPD2	63.3009	72.4719	24.6385	15.6889	67.8863997808411	20.1637318553294	44.0251	1.75976	0.70413	2.4992	0.0124474	0.709153	Up
RNF125	4.44217	22.0168	0	0	13.2294729988117	0	6.61474	6.18921	2.4877	2.48792	0.0128492	0.716488	Up
OPN1SW	4.44217	22.0168	0	0	13.2294729988117	0	6.61474	6.18921	2.4877	2.48792	0.0128492	0.716488	Up
TIGD4	17.7687	7.33893	0	0	12.5538008933614	0	6.2769	6.10774	2.45721	2.48564	0.0129317	0.716488	Up
OMP	21.1003	4.58683	0	0	12.8435657204294	0	6.42178	6.13961	2.5006	2.45525	0.0140785	0.765442	Up
SYN2	24.4319	24.7689	0	3.48643	24.6004018832602	1.74321607947894	13.1718	3.75074	1.54766	2.42349	0.0153723	0.790983	Up
SFTPB	8.88434	14.6779	0	0	11.7810946878469	0	5.89055	6.01991	2.48489	2.4226	0.0154097	0.790983	Up
PANX3	4.44217	18.3473	0	0	11.3947415850896	0	5.69737	5.97366	2.58367	2.31208	0.0207731	0.86161	Up
CYP2C8	12.216	9.17366	0	0	10.6948109546233	0	5.34741	5.87806	2.55728	2.29856	0.0215299	0.869859	Up
NFE2	23.3214	22.0168	0	3.48643	22.6690821938488	1.74321607947894	12.2061	3.63535	1.59121	2.28464	0.0223339	0.878638	Up
C17orf78	6.66325	23.8515	0	0.871608	15.2573809639124	0.435804019869735	7.84659	4.98351	2.1982	2.26709	0.0233849	0.882997	Up
EPHX4	43.3111	69.7198	4.47973	20.9186	56.5154708963926	12.6991618400871	34.6073	2.13592	0.946956	2.25557	0.0240977	0.890143	Up
GUCY2D	5.55271	15.5952	0	0	10.5739641539179	0	5.28698	5.8652	2.60962	2.24753	0.0246062	0.896741	Up
GJB7	14.437	6.42156	0	0	10.4293046525714	0	5.21465	5.8404	2.60346	2.24332	0.0248759	0.896741	Up
TMEM145	13.3265	7.33893	0	0	10.3327163768821	0	5.16636	5.8275	2.59845	2.24268	0.0249172	0.896741	Up
NR0B1	13.3265	7.33893	0	0	10.3327163768821	0	5.16636	5.8275	2.59845	2.24268	0.0249172	0.896741	Up
ABCB4	3.33163	18.3473	0	0	10.8394704559698	0	5.41974	5.90193	2.65582	2.22226	0.0262656	0.912523	Up
CPAMD8	17.7687	3.66946	0	0	10.7190694796394	0	5.35953	5.87862	2.64919	2.21903	0.0264849	0.912523	Up
FOXE3	33.3163	29.3557	0	6.97286	31.3359851833714	3.48643215895788	17.4112	3.12234	1.4126	2.21035	0.027081	0.918937	Up
TAS2R46	5.55271	14.6779	0	0	10.1152813004874	0	5.05764	5.8011	2.64316	2.19476	0.028181	0.925381	Up
PDE3B	55.5271	83.4803	27.9983	21.7902	69.5036961181685	24.8942590168277	47.199	1.48699	0.682529	2.17865	0.0293579	0.930303	Up
TMEM273	12.216	7.33893	0	0	9.77744524776228	0	4.88872	5.74804	2.64339	2.1745	0.0296677	0.930607	Up
VPREB3	12.216	7.33893	0	0	9.77744524776228	0	4.88872	5.74804	2.64339	2.1745	0.0296677	0.930607	Up
GNLY	62.1904	77.0587	20.1588	30.5063	69.6245429188739	25.3325348299014	47.4785	1.45345	0.67615	2.1496	0.0315872	0.955591	Up
STK33	128.823	86.2324	29.1182	58.3977	107.527639200369	43.7579941921599	75.6428	1.28804	0.602166	2.13902	0.0324344	0.955591	Up
ZNF541	9.99488	58.7114	0	6.97286	34.3531427816315	3.48643215895788	18.9198	3.26424	1.53571	2.12556	0.0335402	0.970858	Up
ZBTB7C	4.44217	14.6779	0	0	9.56001017136757	0	4.78001	5.72008	2.71243	2.10884	0.0349584	0.981645	Up
C1orf210	4.44217	14.6779	0	0	9.56001017136757	0	4.78001	5.72008	2.71243	2.10884	0.0349584	0.981645	Up
KCNE2	4.44217	14.6779	0	0	9.56001017136757	0	4.78001	5.72008	2.71243	2.10884	0.0349584	0.981645	Up
MISP	46.6428	69.7198	13.4392	24.405	58.1812842837521	18.922108645993	38.5517	1.61338	0.776462	2.07786	0.0377226	0.999729	Up
KISS1	83.2907	115.588	44.7973	47.0668	99.4393742162323	45.9320707051006	72.6857	1.11534	0.542568	2.05566	0.0398154	0.999729	Up
GLI1	125.491	72.4719	30.2382	52.2965	98.9815830115517	41.2673323938751	70.1245	1.25395	0.617459	2.03083	0.0422725	0.999729	Up
OR2AE1	14.437	3.66946	0	0	9.05325609227988	0	4.52663	5.63517	2.77695	2.02927	0.042431	0.999729	Up
L1TD1	108.833	51.3725	33.598	27.8915	80.1028104458524	30.7447188599327	55.4238	1.3809	0.680597	2.02896	0.0424624	0.999729	Up
B3GNT7	9.99488	7.33893	0	0	8.66690298952261	0	4.33345	5.57466	2.74937	2.02761	0.0426	0.999729	Up
CYTH4	9.99488	7.33893	0	0	8.66690298952261	0	4.33345	5.57466	2.74937	2.02761	0.0426	0.999729	Up
LGI2	9.99488	7.33893	0	0	8.66690298952261	0	4.33345	5.57466	2.74937	2.02761	0.0426	0.999729	Up
HBD	9.99488	7.33893	0	0	8.66690298952261	0	4.33345	5.57466	2.74937	2.02761	0.0426	0.999729	Up
OLR1	8.88434	8.25629	0	0	8.57031471383329	0	4.28516	5.55919	2.75661	2.01667	0.0437296	0.999729	Up
CNNM3-DT	8.88434	8.25629	0	0	8.57031471383329	0	4.28516	5.55919	2.75661	2.01667	0.0437296	0.999729	Up
LINC01638	13.3265	25.6862	0	3.48643	19.5063734454924	1.74321607947894	10.6248	3.42711	1.70005	2.01589	0.0438119	0.999729	Up
MEOX1	0	25.6862	0	0	12.8431198960544	0	6.42156	6.14599	3.07256	2.00028	0.0454699	0.999729	Up
C20orf204	26.653	75.224	14.5591	15.6889	50.9385010801782	15.1240347880991	33.0313	1.75446	0.889058	1.97339	0.0484513	0.999729	Up
PSPN	29.9846	11.0084	3.3598	2.61482	20.4965147274017	2.98731108201932	11.7419	2.78141	1.41506	1.96559	0.0493464	0.999729	Up
MMP8	5.55271	11.0084	0	0	8.28054988676534	0	4.14027	5.51172	2.81033	1.96124	0.0498516	0.999729	Up
C9orf139	5.55271	11.0084	0	0	8.28054988676534	0	4.14027	5.51172	2.81033	1.96124	0.0498516	0.999729	Up
IL6ST	15298.8	14745.7	40491.2	41170.4	15022.2832607969	40830.7859302928	27926.5	-1.44281	0.0404701	-35.6513	2.24928e-278	3.62652e-274	Down
CDK2AP1	5457.2	5191.37	17805.8	18933.1	5324.28859605814	18369.4397720432	11846.9	-1.78722	0.0585708	-30.5138	1.70923e-204	9.18596e-201	Down
HIGD1A	6217.93	6122.5	14729.4	13766.2	6170.2124157372	14247.7660040685	10209	-1.20718	0.0589156	-20.49	2.64226e-93	8.52022e-90	Down
SYPL1	4856.4	5442.73	12206.1	12236.5	5149.56601704427	12221.3257833672	8685.45	-1.24625	0.0700916	-17.7803	1.00437e-70	2.02419e-67	Down
LYPD1	1031.69	807.282	2361.94	2477.11	919.487789971177	2419.5240372241	1669.51	-1.39771	0.147476	-9.47753	2.60385e-21	2.33233e-18	Down
CORO7-PAM16	0	0	184.789	169.092	0	176.940426087285	88.4702	-9.89602	1.52839	-6.47478	9.49477e-11	5.46729e-08	Down
MIEF2	338.715	208.242	879.147	821.926	273.478702110276	850.536768267807	562.008	-1.64025	0.263507	-6.22468	4.82552e-10	2.59339e-07	Down
BCL2L2-PABPN1	0	0	0	703.388	0	351.693844034876	175.847	-24.2439	4.78505	-5.06658	4.05026e-07	0.000163256	Down
PCDHB9	4.44217	13.7605	90.7145	52.2965	9.10132731793706	71.5055147972572	40.3034	-2.95282	0.863584	-3.41926	0.000627913	0.123461	Down
C21orf59-TCP10L	0	10.091	127.672	33.1211	5.04551138773567	80.3967156066343	42.7211	-3.9568	1.18009	-3.35297	0.000799492	0.14648	Down
CPN2	0	0	35.8378	10.4593	0	23.1485711441447	11.5743	-6.95839	2.10411	-3.30705	0.000942841	0.163456	Down
ANKRD7	0	0	22.3987	17.4322	0	19.9154072134621	9.9577	-6.7441	2.11353	-3.19091	0.00141825	0.215722	Down
LVRN	0	0	31.3581	10.4593	0	20.9087057809312	10.4544	-6.81178	2.1429	-3.17876	0.00147904	0.222866	Down
SNTG2	15.5476	39.4467	118.713	107.208	27.4971585051898	112.960326569135	70.2287	-2.02765	0.639209	-3.17213	0.00151326	0.225909	Down
FOS	245.43	167.878	531.968	333.826	206.653881713267	432.89695149171	319.775	-1.06728	0.342138	-3.11945	0.00181186	0.26557	Down
TPRG1	0	0	22.3987	13.9457	0	18.1721911339832	9.0861	-6.61114	2.17623	-3.03789	0.00238242	0.309772	Down
PLEKHG7	0	0	8.95946	27.8915	0	18.4254593622585	9.21273	-6.63644	2.21915	-2.99053	0.00278497	0.329505	Down
UBE2QL1	0	4.58683	59.3564	20.047	2.29341426715258	39.7017085195826	20.9976	-4.05942	1.38801	-2.92464	0.00344857	0.370676	Down
TRPC5	0	0	14.5591	18.3038	0	16.4314468477083	8.21572	-6.4685	2.23127	-2.89902	0.00374336	0.384421	Down
DHH	0	0	19.0389	11.3309	0	15.1848800519639	7.59244	-6.35188	2.29483	-2.76791	0.00564176	0.494359	Down
TLDC2	37.7584	6.42156	116.473	91.5188	22.0899983640879	103.995921529873	63.043	-2.24782	0.814759	-2.75888	0.00580002	0.501707	Down
MTTP	0	0	5.59966	25.2766	0	15.4381482802392	7.71907	-6.38192	2.36966	-2.69317	0.00707753	0.556639	Down
MED12L	13.3265	40.3641	144.471	68.857	26.8452991003807	106.664175533344	66.7547	-1.97849	0.736406	-2.68668	0.00721665	0.561815	Down
TEKT3	0	0	21.2787	7.84447	0	14.5615966540917	7.2808	-6.28999	2.35702	-2.66862	0.00761637	0.57652	Down
PLA2G4B	0	10.091	118.713	374.791	5.04551138773567	246.752160669144	125.899	-5.60051	2.17229	-2.57816	0.00993286	0.648307	Down
EGR1	3577.06	3490.58	11912.7	5589.62	3533.81656419809	8751.17314655007	6142.49	-1.30819	0.52111	-2.5104	0.0120595	0.696904	Down
LYG2	0	0	11.1993	13.0741	0	12.1367237060797	6.06836	-6.03113	2.44953	-2.46216	0.0138103	0.757361	Down
CCL3L1	0	0	17.9189	6.97286	0	12.4458936118118	6.22295	-6.0636	2.46795	-2.45694	0.0140127	0.765442	Down
KEL	0	4.58683	26.8784	29.6347	2.29341426715258	28.2565288548519	15.275	-3.57633	1.46617	-2.43923	0.0147185	0.780615	Down
MTUS2	0	0	8.95946	13.9457	0	11.4525950443427	5.7263	-5.94849	2.50497	-2.37468	0.0175644	0.823494	Down
TPD52	0	0	5.59966	17.4322	0	11.5159121014116	5.75796	-5.95847	2.54728	-2.33915	0.0193276	0.846792	Down
FAM83C	4.44217	11.0084	58.2365	25.2766	7.72527875764551	41.7565662979976	24.7409	-2.4174	1.03683	-2.33153	0.0197255	0.855318	Down
ASPA	0	0	19.0389	4.35804	0	11.698447893006	5.84922	-5.9731	2.56633	-2.32749	0.0199391	0.857229	Down
ZNF750	0	0	8.95946	13.0741	0	11.016791024473	5.5084	-5.89229	2.53484	-2.32452	0.0200975	0.857229	Down
DNAH11	0	0	3.3598	20.047	0	11.703391479414	5.8517	-5.98282	2.60171	-2.29957	0.0214725	0.869859	Down
CFAP54	22.2108	12.8431	51.5169	65.3706	17.5269825304239	58.4437531671852	37.9854	-1.74591	0.767027	-2.2762	0.0228338	0.878638	Down
KRT23	3.33163	0	21.2787	21.7902	1.6658133873595	21.5344609720074	11.6001	-3.74704	1.66194	-2.25462	0.0241572	0.890143	Down
GMNC	2.22108	0	14.5591	21.7902	1.11054225823966	18.1746629271872	9.6426	-4.09953	1.82781	-2.24287	0.0249055	0.896741	Down
ELMO1	77.738	80.7282	228.466	112.437	79.2330701402736	170.451852087084	124.842	-1.10174	0.492631	-2.23644	0.0253229	0.906142	Down
ARID3C	3.33163	4.58683	20.1588	32.2495	3.95922765451207	26.2041428696409	15.0817	-2.72236	1.21928	-2.23277	0.0255641	0.909093	Down
ZDHHC15	59.9693	85.315	148.951	142.944	72.6421463415088	145.947382585485	109.295	-1.003	0.450452	-2.22665	0.0259707	0.911328	Down
LRRC4B	0	0	8.95946	11.3309	0	10.1451829847335	5.07259	-5.77285	2.60136	-2.21916	0.0264756	0.912523	Down
OPRD1	0	0	8.95946	11.3309	0	10.1451829847335	5.07259	-5.77285	2.60136	-2.21916	0.0264756	0.912523	Down
CDH15	17.7687	14.6779	91.8345	29.6347	16.2232637208056	60.7345766214475	38.4789	-1.90207	0.86262	-2.20499	0.0274547	0.918937	Down
AIPL1	8.88434	3.66946	34.7179	30.5063	6.27690044668072	32.6120972603453	19.4445	-2.39138	1.08508	-2.20388	0.0275325	0.918937	Down
KCNJ1	0	0	0	31.3779	0	15.6889447153105	7.84447	-6.40453	2.91667	-2.19584	0.0281034	0.924716	Down
ITIH3	2.22108	18.3473	53.7568	47.9384	10.28419932685	50.8476054513973	30.5659	-2.28692	1.04752	-2.18319	0.0290221	0.930303	Down
SNCA	5.55271	0	38.0777	17.4322	2.77635564559916	27.7549359847093	15.2656	-3.35887	1.54142	-2.17907	0.0293267	0.930303	Down
H4C13	0	0	31.3581	0	0	15.6790575424944	7.83953	-6.3964	2.9475	-2.17011	0.0299986	0.935527	Down
LRRC55	0	0	8.95946	10.4593	0	9.7093789648638	4.85469	-5.7092	2.63933	-2.16312	0.0305317	0.946658	Down
HLA-DMB	0	0	2.23987	19.1754	0	10.7076211187409	5.35381	-5.85486	2.71777	-2.15429	0.0312172	0.955591	Down
TNFSF8	0	0	5.59966	13.9457	0	9.77269602193262	4.88635	-5.72114	2.66888	-2.14365	0.0320611	0.955591	Down
PRSS57	0	0	12.3193	6.97286	0	9.64606190779497	4.82303	-5.69706	2.65773	-2.14358	0.0320663	0.955591	Down
GJB5	0	2.7521	19.0389	18.3038	1.37604856029155	18.6713122109218	10.0237	-3.70786	1.72975	-2.14358	0.0320667	0.955591	Down
PPM1E	16.6581	23.8515	68.3159	51.4249	20.2548211259909	59.87038396132	40.0626	-1.55739	0.732582	-2.1259	0.033512	0.970858	Down
DUOXA1	43.3111	28.4383	76.1554	97.6201	35.8747424920194	86.8877614000396	61.3813	-1.28211	0.603876	-2.12314	0.0337424	0.973219	Down
CTLA4	0	0	4.47973	14.8173	0	9.64853370099898	4.82427	-5.7034	2.7039	-2.10932	0.0349169	0.981645	Down
JAKMIP2	4.44217	0	23.5186	20.9186	2.22108451647933	22.2185896337444	12.2198	-3.3663	1.62467	-2.07199	0.0382665	0.999729	Down
S100A14	0	0	11.1993	6.97286	0	9.0860955669916	4.54305	-5.61111	2.70892	-2.07134	0.0383269	0.999729	Down
CPLX4	0	7.33893	44.7973	17.4322	3.66946282744412	31.1147340295296	17.3921	-3.04965	1.47494	-2.06765	0.0386733	0.999729	Down
TMEFF2	0	3.66946	13.4392	27.8915	1.83473141372206	20.665324725472	11.25	-3.4508	1.6749	-2.06031	0.0393692	0.999729	Down
ZNF559-ZNF177	21.1003	48.6204	45.9172	164.734	34.8603426850941	105.325579728318	70.093	-1.59336	0.773969	-2.05869	0.0395243	0.999729	Down
ASCL3	0	0	27.9983	0	0	13.9991585200843	6.99958	-6.23276	3.03223	-2.0555	0.0398304	0.999729	Down
GCKR	26.653	24.7689	96.3142	44.452	25.7109441414999	70.3831103224464	48.047	-1.44965	0.722547	-2.0063	0.0448243	0.999729	Down
PDZK1IP1	0	0	4.47973	13.0741	0	8.77692566125951	4.38846	-5.56653	2.7808	-2.00177	0.0453092	0.999729	Down
ADAMTS16	0	0	10.0794	6.97286	0	8.52612922618822	4.26306	-5.51972	2.76634	-1.99532	0.0460083	0.999729	Down
NDRG2	0	0	8.95946	7.84447	0	8.40196690525459	4.20098	-5.49944	2.77598	-1.98108	0.047582	0.999729	Down
GPR158	0	0	5.59966	11.3309	0	8.46528396232342	4.23264	-5.51334	2.78934	-1.97658	0.0480894	0.999729	Down
LOX	78650.8	72320.5	36713.6	38890.3	75485.6746567194	37801.9561467838	56643.8	0.997564	0.0499045	19.9894	6.8043e-89	1.82843e-85	Not DEG
YWHAZ	56653.2	59147.2	94493.2	91542.4	57900.1783558516	93017.7888338023	75459	-0.683815	0.0372542	-18.3554	2.98818e-75	6.88264e-72	Not DEG
SUMO1	6174.61	6508.71	11118.7	10787	6341.66232299577	10952.8563814037	8647.26	-0.787896	0.0597323	-13.1904	9.95891e-40	1.78408e-36	Not DEG
GANAB	60665.6	60167.3	45913.9	45997.4	60416.4282783763	45955.6256145014	53186	0.394672	0.0315229	12.5202	5.79007e-36	8.48666e-33	Not DEG
TRA2B	17412.2	16863	11449.1	11238.5	17137.6042452296	11343.7929342332	14240.7	0.595274	0.0476079	12.5037	7.12726e-36	9.57607e-33	Not DEG
TPGS2	7431.75	7624.23	12177	11832.1	7527.98759093093	12004.5535932867	9766.27	-0.672925	0.0540826	-12.4425	1.53532e-35	1.76814e-32	Not DEG
SH3BP5L	5362.81	5184.95	2752.79	2602.62	5273.87977010894	2677.70806902572	3975.79	0.97831	0.0799986	12.2291	2.17375e-34	2.3365e-31	Not DEG
TGFBRAP1	5219.55	5068.45	2845.75	2930.35	5143.99707206681	2888.04758678342	4016.02	0.832339	0.0767889	10.8393	2.24165e-27	2.25888e-24	Not DEG
CUL4B	15240	15125.5	20551.9	20502.8	15182.7485922738	20527.3602794785	17855.1	-0.435144	0.0415778	-10.4658	1.24074e-25	1.17673e-22	Not DEG
SERPINE2	15485.4	16929.1	22238.5	23328.6	16207.2340016537	22783.546221146	19495.4	-0.491231	0.0567521	-8.65572	4.89804e-18	4.15637e-15	Not DEG
KLF4	5548.27	5333.56	3561.39	3237.15	5440.9166709277	3399.26909355092	4420.09	0.679217	0.0830294	8.18045	2.82793e-16	2.27974e-13	Not DEG
NBPF10	5350.59	6201.39	3469.55	2746.44	5775.99238928963	3107.99419041838	4441.99	0.895257	0.122408	7.31369	2.59905e-13	1.90475e-10	Not DEG
NCKAP1	33657.2	34393	27970.3	28441.4	34025.0809681982	28205.8803339335	31115.5	0.27059	0.0373131	7.25188	4.11015e-13	2.88122e-10	Not DEG
FIGNL1	4652.06	4457.48	2906.23	2398.67	4554.77074470185	2652.44531706626	3603.61	0.781063	0.108721	7.18408	6.76611e-13	4.54542e-10	Not DEG
TMEM59	15642	16182.3	12492.8	12692.4	15912.1593881671	12592.6026690047	14252.4	0.337588	0.0476011	7.09202	1.32166e-12	8.52367e-10	Not DEG
DDX6	14195	13585.3	17272.7	17767.7	13890.1099488622	17520.2258192549	15705.2	-0.335283	0.0486534	-6.89127	5.52957e-12	3.42897e-09	Not DEG
DIABLO	4295.58	4534.54	2850.23	2257.46	4415.05807194255	2553.84674880719	3484.45	0.791058	0.119631	6.61247	3.77959e-11	2.25698e-08	Not DEG
DBN1	12561.3	12417.5	15163.9	15296.7	12489.4028455099	15230.3048031915	13859.9	-0.286356	0.0455501	-6.28662	3.24454e-10	1.80385e-07	Not DEG
TRIT1	950.624	895.349	1889.33	1581.97	922.986551474759	1735.64751299886	1329.32	-0.910616	0.147313	-6.1815	6.3497e-10	3.29479e-07	Not DEG
TPT1	103444	105319	88148.8	91877.1	104381.383535069	90012.9282567812	97197.2	0.21361	0.0345823	6.17685	6.53931e-10	3.29479e-07	Not DEG
DACT1	2716.39	2662.2	1796.37	1665.64	2689.29082248246	1731.00749261967	2210.15	0.636259	0.103244	6.16265	7.1539e-10	3.49522e-07	Not DEG
ZNF668	1997.87	1930.14	1039.3	1264.7	1964.00148490438	1152.00039709651	1558	0.767943	0.14017	5.47866	4.28569e-08	1.91939e-05	Not DEG
CCDC57	938.408	1235.69	1887.09	2039.56	1087.04990767716	1963.32469074886	1525.19	-0.851774	0.159937	-5.32567	1.00582e-07	4.38292e-05	Not DEG
ANAPC13	6367.85	6860.06	4894.11	5215.7	6613.95503232651	5054.90416421123	5834.43	0.387709	0.0751157	5.16148	2.45001e-07	0.000103951	Not DEG
TSC22D4	3690.33	3686.89	2798.71	2545.1	3688.61235000244	2671.90362368725	3180.26	0.465987	0.0915797	5.08832	3.61258e-07	0.000149348	Not DEG
TMED7-TICAM2	1454.81	1746.66	988.901	787.934	1600.73733207868	888.417112891618	1244.58	0.85158	0.171818	4.9563	7.18499e-07	0.000282546	Not DEG
ZNF746	2155.56	2028.3	1445.83	1398.93	2091.92905055646	1422.38199786808	1757.16	0.556521	0.113045	4.92303	8.52152e-07	0.000327125	Not DEG
PTGS2	6857.6	6727.04	8144.15	8508.64	6792.32058652093	8326.39407229047	7559.36	-0.294169	0.0604416	-4.867	1.13304e-06	0.000415184	Not DEG
SIAE	1855.72	2066.82	2761.75	2813.55	1961.27052553819	2787.65237256062	2374.46	-0.506664	0.104829	-4.83326	1.34317e-06	0.000481243	Not DEG
LOXL1	14762.4	14263.2	12473.8	12111.9	14512.8201245276	12292.8377639778	13402.8	0.23955	0.0496698	4.82285	1.41518e-06	0.000496022	Not DEG
LRIF1	1301.56	1421	2025.96	1948.04	1361.27750329231	1987.00109492216	1674.14	-0.544713	0.118613	-4.59234	4.38301e-06	0.00150356	Not DEG
PSRC1	3069.54	3153.9	2392.18	2263.57	3111.72105098133	2327.8711435577	2719.8	0.419361	0.0925566	4.53086	5.8744e-06	0.00195559	Not DEG
COA1	2381	2392.49	3917.52	3115.13	2386.7461825797	3516.32582714463	2951.54	-0.5582	0.123267	-4.5284	5.9433e-06	0.00195559	Not DEG
ZNF789	549.718	752.24	1119.93	1281.26	650.979148727339	1200.59825001188	925.789	-0.881886	0.198404	-4.44489	8.79356e-06	0.00283557	Not DEG
FTL	127357	128433	115634	117997	127895.009933441	116815.361256214	122355	0.130704	0.0294976	4.431	9.37969e-06	0.00296527	Not DEG
INTS12	2440.97	2073.25	1598.14	1404.16	2257.10919055836	1501.15224433655	1879.13	0.588697	0.134541	4.37559	1.21104e-05	0.00375492	Not DEG
ID3	18001.9	17764.8	15626.4	15813.6	17883.3384597144	15720.002685726	16801.7	0.18588	0.0429654	4.32627	1.51655e-05	0.00461346	Not DEG
SMN1	4494.36	4794.15	6758.79	5662.84	4644.25885157583	6210.81558384202	5427.54	-0.418558	0.0972341	-4.30465	1.67254e-05	0.00499376	Not DEG
GPX4	12020.5	12684.4	10213.8	10665	12352.4625159768	10439.3910152528	11395.9	0.242719	0.056454	4.29941	1.71256e-05	0.00502028	Not DEG
H1-10	14619.2	13127.5	11527.5	11449.4	13873.3407763241	11488.4551508979	12680.9	0.271877	0.0634415	4.28549	1.82341e-05	0.00524978	Not DEG
FAM20C	9822.75	9316.77	8068	8063.25	9569.75619650523	8065.62050696241	8817.69	0.246462	0.0580489	4.24576	2.17853e-05	0.00616219	Not DEG
MSX1	9347.43	8332.43	7221.33	7147.19	8839.933451511	7184.25592843197	8012.09	0.298887	0.0724054	4.12796	3.65993e-05	0.010174	Not DEG
ZNF248	1113.87	1104.51	753.715	644.99	1109.19109803753	699.352322064273	904.272	0.666901	0.163274	4.08455	4.41626e-05	0.0119038	Not DEG
STOML1	2685.29	2477.8	1958.76	1887.03	2581.54797732758	1922.89683308307	2252.22	0.424863	0.104035	4.08383	4.42987e-05	0.0119038	Not DEG
ADAMTS1	121638	120325	131081	130822	120981.524559855	130951.833147298	125967	-0.114262	0.0280964	-4.0668	4.76622e-05	0.0125977	Not DEG
TSR3	5328.38	5266.6	4381.18	4389.42	5297.48913906154	4385.29736928678	4841.39	0.272549	0.0686702	3.96896	7.21874e-05	0.0187722	Not DEG
NEFM	11239.8	11088.2	12558.9	14181.9	11163.9987472365	13370.4297530695	12267.2	-0.260606	0.0672648	-3.87433	0.000106917	0.0269348	Not DEG
CYFIP1	15783	15986.9	14060.8	14185.4	15884.9793737846	14123.0878321663	15004	0.169608	0.0444048	3.8196	0.00013367	0.0331564	Not DEG
CCNH	2941.83	2751.18	3966.8	3469	2846.50309847655	3717.90077820709	3282.2	-0.384969	0.101663	-3.78671	0.000152654	0.0372915	Not DEG
MDK	10984.4	11127.6	9846.45	9062.98	11056.0097502364	9454.71426694875	10255.4	0.226207	0.0611029	3.70206	0.000213853	0.0514619	Not DEG
CCDC85B	13326.5	13379.8	12001.2	11274.2	13353.1429667221	11637.724305064	12495.4	0.198731	0.0537586	3.69672	0.000218401	0.0517836	Not DEG
TKT	35078.7	33975.6	30601	31677.7	34527.1273151607	31139.381594257	32833.3	0.14878	0.0403049	3.69136	0.000223056	0.0521207	Not DEG
TMEM259	15696.4	14854	13640.8	12872.8	15275.1949017266	13256.7796004412	14266	0.204554	0.0555348	3.68334	0.000230198	0.0530211	Not DEG
OXLD1	971.724	927.457	648.441	602.281	949.590602798104	625.361089055139	787.476	0.603144	0.164758	3.66078	0.000251452	0.0571009	Not DEG
LNPK	7567.23	7504.05	6514.65	5324.65	7535.64321488415	5919.65096183742	6727.65	0.348891	0.095635	3.64815	0.000264136	0.0591482	Not DEG
TRMT6	2490.95	2438.36	1938.6	1905.34	2464.65216703409	1921.96932336588	2193.31	0.358839	0.0988046	3.6318	0.000281448	0.0617812	Not DEG
ID1	7040.84	7138.94	6197.71	5682.01	7089.88892401601	5939.86013553666	6514.87	0.255937	0.0705084	3.62988	0.000283558	0.0617812	Not DEG
CEBPB	10422.4	9144.3	7998.56	8256.74	9783.370229785	8127.65108624368	8955.51	0.267017	0.0748594	3.56691	0.000361217	0.0763214	Not DEG
GTF2A2	4943.02	4982.21	4254.62	3765.35	4962.6183726935	4009.98549454926	4486.3	0.30829	0.086488	3.56454	0.000364494	0.0763214	Not DEG
LIF	19386.7	18819.8	21016.7	21276	19103.2468391719	21146.3044765363	20124.8	-0.146774	0.0422985	-3.46995	0.000520556	0.106239	Not DEG
MIF	12855.6	12943.1	11680.9	10841.1	12899.3749697423	11260.9793337189	12080.2	0.196375	0.0567098	3.46281	0.00053456	0.107734	Not DEG
AARSD1	1563.64	1472.37	2074.12	1926.25	1518.0077295567	2000.18454707996	1759.1	-0.397857	0.116154	-3.42527	0.000614199	0.122256	Not DEG
GPX1	14674.7	14782.4	13432.5	12610.4	14728.5682003688	13021.448851071	13875	0.178081	0.0524539	3.395	0.000686279	0.133312	Not DEG
TRPC6	3711.43	3785.05	4400.22	4548.92	3748.24156677278	4474.56893271659	4111.41	-0.255648	0.0754678	-3.38751	0.000705305	0.135377	Not DEG
PCDHGC5	704.084	607.296	431.174	328.596	655.689944832975	379.885156700188	517.788	0.789228	0.233325	3.38253	0.000718222	0.136234	Not DEG
MARK2	4060.14	4050.17	3126.85	3468.13	4055.15604595783	3297.49021858469	3676.32	0.297635	0.0884412	3.36535	0.000764466	0.142491	Not DEG
ENG	25548	24579	22657.4	22828.3	25063.5020173655	22742.8221252012	23903.2	0.140012	0.0416236	3.36376	0.000768884	0.142491	Not DEG
WIZ	8556.73	8016.86	5704.94	7273.57	8286.79350599758	6489.25308586531	7388.02	0.352041	0.105778	3.32811	0.00087438	0.154919	Not DEG
TIPARP	9693.92	9637.84	10651.7	11689.1	9665.88374422801	11170.4075778539	10418.1	-0.209123	0.0629634	-3.32133	0.00089588	0.157003	Not DEG
SLC38A10	16829.2	16739.2	15340.8	15010.8	16784.1647172285	15175.8357665212	15980	0.145438	0.0440635	3.30064	0.000964629	0.165454	Not DEG
C11orf68	10016	9999.29	8864.27	8930.5	10007.6334159244	8897.38157504399	9452.51	0.169582	0.0520351	3.25899	0.0011181	0.188277	Not DEG
ARSJ	26593	27018.3	29337.8	28987.9	26805.649857139	29162.8483565128	27984.2	-0.121478	0.0373229	-3.25478	0.00113478	0.188277	Not DEG
EVA1B	6371.18	6340.83	5611.98	5329.88	6356.0063506722	5470.93291526913	5913.47	0.216703	0.0666268	3.25249	0.00114399	0.188277	Not DEG
APOL1	9410.74	8181.98	7198.93	7508.03	8796.35991790822	7353.47946584197	8074.92	0.257943	0.0793089	3.25239	0.0011444	0.188277	Not DEG
NAP1L3	726.295	716.463	468.132	484.614	721.378626973603	476.372965503382	598.876	0.598192	0.184243	3.24676	0.00116728	0.190101	Not DEG
CAP1	64138.3	64320.2	68137.8	70046.8	64229.2183766139	69092.3021976492	66660.8	-0.10536	0.0325848	-3.2334	0.00122328	0.19723	Not DEG
MRPS34	5237.32	5123.49	4520.05	4269.14	5180.40238133856	4394.59224080437	4787.5	0.237666	0.0735708	3.23043	0.00123603	0.197312	Not DEG
PPT1	7714.94	8202.17	7058.94	6622.48	7958.55192651771	6840.7067890539	7399.63	0.218977	0.0680099	3.21978	0.00128287	0.202782	Not DEG
CBFA2T2	2077.82	2789.71	1669.82	1798.13	2433.7668398654	1733.97350712909	2083.87	0.489524	0.152548	3.20898	0.00133205	0.208512	Not DEG
UPK3BL2	692.978	691.694	483.811	366.075	692.336056057384	424.943147572345	558.64	0.706652	0.220593	3.20342	0.00135804	0.210535	Not DEG
KRR1	5508.29	5217.98	6138.35	6354.89	5363.13287074714	6246.62262281352	5804.88	-0.220525	0.0689756	-3.19714	0.00138796	0.213125	Not DEG
ATP5PD	10627.9	11087.3	9849.81	8845.08	10857.585672238	9347.44316100372	10102.5	0.216638	0.0683664	3.16879	0.00153077	0.226428	Not DEG
GPSM1	8586.71	8246.2	7380.36	7461.84	8416.45653984144	7421.09639999902	7918.78	0.181297	0.0586025	3.09367	0.00197696	0.287158	Not DEG
SPATA5	1807.96	1212.76	2219.71	2199.94	1510.36013044223	2209.82263362349	1860.09	-0.550195	0.178426	-3.0836	0.0020451	0.294403	Not DEG
C18orf32	1785.75	1626.49	1280.08	1331.82	1706.12067475699	1305.95006989921	1506.04	0.384748	0.124938	3.0795	0.00207346	0.295844	Not DEG
ZNF695	162.139	188.977	352.779	306.806	175.558252658182	329.792412347209	252.675	-0.907269	0.295046	-3.07501	0.00210498	0.296294	Not DEG
ALKBH6	1053.9	790.769	1470.47	1257.73	922.336921191825	1364.10100614685	1143.22	-0.56526	0.183895	-3.07382	0.00211337	0.296294	Not DEG
TMEM132A	2135.57	2007.2	1632.86	1651.7	2071.3844646034	1642.27954254446	1856.83	0.334423	0.109516	3.05365	0.00226073	0.307992	Not DEG
SECTM1	9148.65	8981.01	8243.82	7417.38	9064.82869677392	7830.60444374506	8447.72	0.211614	0.0694317	3.04781	0.00230519	0.307992	Not DEG
SEH1L	5801.47	5512.45	6521.37	6479.53	5656.96164478597	6500.45108620964	6078.71	-0.200769	0.0658972	-3.04671	0.00231362	0.307992	Not DEG
CXCL1	3198.36	3006.21	2627.36	2433.53	3102.28456255692	2530.44585900101	2816.37	0.294227	0.0966015	3.04579	0.00232073	0.307992	Not DEG
GAS1	8116.95	7704.95	6774.47	7053.92	7910.95396869975	6914.19832832536	7412.58	0.193786	0.0636939	3.04246	0.00234656	0.307992	Not DEG
SLC25A13	2834.1	2123.7	3308.28	3305.14	2478.90272720545	3306.7094140792	2892.81	-0.416581	0.136934	-3.04221	0.00234848	0.307992	Not DEG
PCDHGA12	3980.18	2979.6	4647.72	4474.84	3479.89363470779	4561.27815234521	4020.59	-0.391023	0.128533	-3.04221	0.00234849	0.307992	Not DEG
ZNF346	1498.12	1399.9	1888.21	1819.05	1449.01078751762	1853.62624006262	1651.32	-0.355495	0.11686	-3.04206	0.00234963	0.307992	Not DEG
RPS15A	22747.2	23970.8	25153.7	26710.4	23359.0014979009	25932.0582033518	24645.5	-0.150802	0.0496806	-3.03543	0.00240193	0.309811	Not DEG
APPBP2	6424.49	6082.13	7383.72	7020.8	6253.31080020254	7202.25946496735	6727.79	-0.203819	0.0672955	-3.02871	0.00245599	0.314269	Not DEG
CDK2AP2	1884.59	1859.5	1479.43	1487.83	1872.04525002001	1483.63299811889	1677.84	0.33534	0.111468	3.00839	0.00262636	0.329505	Not DEG
ZBTB24	1459.25	1567.78	1200.57	1089.51	1513.51526017621	1145.03894217838	1329.28	0.403757	0.13435	3.00526	0.0026535	0.329505	Not DEG
C3orf70	891.765	853.15	1276.72	1119.14	872.457770373604	1197.93399002858	1035.2	-0.456807	0.152339	-2.99863	0.00271201	0.329505	Not DEG
LOC100287896	322.057	267.871	128.792	168.22	294.964020646462	148.506305027247	221.735	0.986176	0.328952	2.99794	0.00271813	0.329505	Not DEG
MRPL11	2269.95	2175.99	2903.99	2614.82	2222.96991625812	2759.40478131235	2491.19	-0.31146	0.103931	-2.99679	0.00272837	0.329505	Not DEG
CHST11	1400.39	1142.12	932.904	882.067	1271.2570463411	907.485629997381	1089.37	0.48585	0.162353	2.99255	0.00276656	0.329505	Not DEG
BIRC2	14200.5	17283.2	19106.1	18235.8	15741.8368866862	18670.9174778201	17206.4	-0.245853	0.0821744	-2.99185	0.00277297	0.329505	Not DEG
LMNA	148615	148706	141720	136846	148660.442265014	139282.794999909	143972	0.0940517	0.0314604	2.98952	0.00279413	0.329505	Not DEG
ANGEL1	1771.31	1639.33	1066.18	1384.11	1705.32371002646	1225.14473999795	1465.23	0.475286	0.159017	2.9889	0.00279986	0.329505	Not DEG
HBS1L	7778.24	7941.63	6857.35	7055.67	7859.93645050327	6956.50744558455	7408.22	0.176047	0.0592362	2.97196	0.00295909	0.343234	Not DEG
ANO8	2007.86	1895.28	1576.87	1515.73	1951.5689766361	1546.29579840462	1748.93	0.335849	0.113169	2.96767	0.00300068	0.345571	Not DEG
ZNF347	1332.65	1274.22	1924.04	1575.87	1303.43583835878	1749.95584142467	1526.7	-0.424194	0.143224	-2.96176	0.00305887	0.349774	Not DEG
DERL2	5322.83	5376.68	4747.39	3513.45	5349.75472582761	4130.42332276039	4740.09	0.374037	0.126743	2.95115	0.00316593	0.356954	Not DEG
SNPH	2245.52	2410.84	1908.37	1849.55	2328.17676189569	1878.95877489252	2103.57	0.309946	0.105388	2.94099	0.00327164	0.365703	Not DEG
FAM219B	2419.87	2830.99	3442.67	3149.12	2625.43107603868	3295.89645541892	2960.66	-0.327014	0.111291	-2.93837	0.00329943	0.365703	Not DEG
GZF1	1735.78	2459.46	1485.03	1491.32	2097.61750486151	1488.17604590239	1792.9	0.496028	0.169007	2.93496	0.00333591	0.365703	Not DEG
ACSL5	356.484	321.995	199.348	184.781	339.239714001577	192.064460875384	265.652	0.821057	0.279937	2.93301	0.00335695	0.365703	Not DEG
AURKAIP1	6777.64	6816.03	6151.79	5478.06	6796.83330200706	5814.92337491421	6305.88	0.225746	0.0770706	2.92909	0.00339961	0.367865	Not DEG
MEN1	2924.06	3184.18	2612.8	1854.78	3054.11706722984	2233.79242737706	2643.95	0.4526	0.155213	2.91599	0.00354561	0.377106	Not DEG
MAP4K4	27695.8	27473.3	25012.6	25878.9	27584.5407836566	25445.7454094548	26515.1	0.116252	0.0398786	2.91515	0.00355517	0.377106	Not DEG
SUPV3L1	2215.53	2227.36	2637.44	2736.85	2221.44787072336	2687.14535498291	2454.3	-0.274826	0.0944673	-2.90922	0.00362336	0.379375	Not DEG
HSPB1	44318.4	44464.7	42032.2	40234.3	44391.5628555622	41133.2460978982	42762.4	0.110126	0.0378674	2.9082	0.0036351	0.379375	Not DEG
SNF8	4044.59	4087.78	4711.56	4685.76	4066.1882471408	4698.66080657948	4382.42	-0.208457	0.0717044	-2.90717	0.00364716	0.379375	Not DEG
ORAI1	2076.71	1965.91	1607.1	1633.39	2021.31436635568	1620.24843228872	1820.78	0.318597	0.10987	2.89977	0.00373436	0.384421	Not DEG
ZNF675	453.101	510.973	670.84	759.171	482.036970041689	715.005139447759	598.521	-0.568743	0.197405	-2.88109	0.003963	0.401621	Not DEG
BASP1	29869.1	29633.7	26619.7	28037	29751.4045031729	27328.3478617051	28539.9	0.122342	0.0424761	2.88027	0.00397339	0.401621	Not DEG
METRN	2840.77	2442.03	2135.71	2072.68	2641.39730412056	2104.19777116226	2372.8	0.327589	0.113774	2.8793	0.00398557	0.401621	Not DEG
HAS1	700.752	546.75	422.215	363.461	623.751063119201	392.837586768551	508.294	0.667248	0.232062	2.8753	0.0040364	0.404217	Not DEG
MARS1	14560.3	14522.8	15692.5	16130	14541.5680265486	15911.2375590462	15226.4	-0.130033	0.045327	-2.86877	0.00412066	0.406514	Not DEG
RPS28	10075.9	10475.4	9275.28	9180.65	10275.6744578273	9227.96497582144	9751.82	0.155406	0.0542203	2.8662	0.00415433	0.406514	Not DEG
CSGALNACT2	7114.13	6929.78	8206.87	7724.19	7021.95712795576	7965.5285694927	7493.74	-0.181677	0.0635264	-2.85987	0.00423812	0.406514	Not DEG
PRKAB2	5218.44	5452.82	6076.75	6100.38	5335.62991652507	6088.56970026737	5712.1	-0.190204	0.0665197	-2.85936	0.00424499	0.406514	Not DEG
CCN2	229043	229241	240293	242961	229141.596997942	241626.74862146	235384	-0.0765519	0.0267782	-2.85874	0.00425333	0.406514	Not DEG
TMEM158	780.711	754.075	526.368	552.599	767.392909291126	539.483928774997	653.438	0.507651	0.177591	2.85854	0.00425591	0.406514	Not DEG
GSTP1	19349	20221.5	18181	18014.4	19785.2350208237	18097.6910592696	18941.5	0.128824	0.045092	2.85692	0.00427773	0.406514	Not DEG
ZNF544	2399.88	2850.26	1931.88	2164.2	2625.06853563657	2048.04331922237	2336.56	0.358063	0.125444	2.85437	0.00431217	0.406514	Not DEG
LRP3	5146.25	4919.83	4451.73	4216.84	5033.04255528916	4334.28605282318	4683.66	0.215814	0.0756225	2.85383	0.0043195	0.406514	Not DEG
PPP4R3A	6938.67	6830.71	4821.31	6237.23	6884.68654138433	5529.26866334634	6206.98	0.315572	0.110598	2.85331	0.00432659	0.406514	Not DEG
DGAT1	2133.35	2093.43	1646.3	1760.65	2113.39011056763	1703.47464111782	1908.43	0.310354	0.108798	2.85257	0.00433669	0.406514	Not DEG
CASKIN2	2708.61	2683.29	2115.55	2309.76	2695.95363020753	2212.65707043237	2454.31	0.284235	0.100183	2.83715	0.00455187	0.424218	Not DEG
NARS1	16882.5	16648.4	18224.7	18192.2	16765.4081289367	18208.4337666144	17486.9	-0.119177	0.0421395	-2.82815	0.0046818	0.43382	Not DEG
SHB	2325.48	2490.65	1930.76	2001.21	2408.06169144078	1965.98800116592	2187.02	0.292692	0.103629	2.82443	0.0047365	0.436381	Not DEG
CYBA	6997.53	6936.2	6296.26	6014.97	6966.86443937219	6155.6143091176	6561.24	0.178904	0.063389	2.82232	0.00476776	0.436765	Not DEG
CRIM1	170716	163220	179216	177268	166968.173112606	178241.875281825	172605	-0.0942877	0.0335126	-2.8135	0.00490049	0.446388	Not DEG
C4orf48	1488.13	1413.66	1109.85	1147.04	1450.893590157	1128.44473388471	1289.67	0.36197	0.128929	2.80752	0.00499245	0.449683	Not DEG
MYH11	3902.45	3459.39	4271.42	4514.93	3680.91578801356	4393.17644674929	4037.05	-0.256044	0.0915621	-2.7964	0.00516752	0.461503	Not DEG
ARL17B	396.464	340.343	573.406	549.985	368.403131718501	561.695103029129	465.049	-0.609441	0.218003	-2.79556	0.00518092	0.461503	Not DEG
MAPK11	792.927	743.984	582.365	454.979	768.455380323708	518.672195589755	643.564	0.568922	0.204998	2.77526	0.00551581	0.485964	Not DEG
CHERP	4798.65	4450.14	3914.16	4020.73	4624.39707091822	3967.44630476687	4295.92	0.220483	0.0797271	2.76547	0.00568402	0.49537	Not DEG
ENTPD1	2711.94	2951.17	3509.87	3281.6	2831.5548367966	3395.73664688732	3113.65	-0.261238	0.0947509	-2.7571	0.00583164	0.501707	Not DEG
GAS6	33655	32934.3	31383.9	30509.8	33294.6646889854	30946.8206798531	32120.7	0.105551	0.0383327	2.75356	0.00589518	0.501707	Not DEG
METRNL	10743.4	10781.8	9838.61	9705.36	10762.5924794741	9771.98206520712	10267.3	0.139422	0.0506853	2.75074	0.005946	0.501707	Not DEG
SLC44A1	8008.12	7643.49	6810.31	7072.23	7825.80564686616	6941.26913564833	7383.54	0.172564	0.0627607	2.74955	0.00596774	0.501707	Not DEG
LRP11	8103.63	7815.96	7131.73	7093.15	7959.7913404154	7112.43877193577	7536.12	0.162237	0.059013	2.74917	0.00597455	0.501707	Not DEG
PIP4K2B	12932.3	12902.7	13996.9	14195	12917.5066321006	14095.963594959	13506.7	-0.126055	0.0459308	-2.74446	0.00606114	0.506341	Not DEG
PTPN12	12660.2	12733	13655.3	14189.8	12696.6088775816	13922.5590368948	13309.6	-0.13317	0.048789	-2.72951	0.00634277	0.520091	Not DEG
SDE2	3095.08	3410.77	3878.33	3817.64	3252.92348591163	3847.98504523152	3550.45	-0.241721	0.0885785	-2.72889	0.00635477	0.520091	Not DEG
IER5L	5731.51	5628.96	4283.74	5161.66	5680.2322860371	4722.70265924147	5201.47	0.26552	0.0975221	2.72267	0.00647569	0.527311	Not DEG
NFKBIA	3961.3	4080.44	3485.23	3462.03	4020.87344962937	3473.62881950268	3747.25	0.211302	0.0778015	2.71591	0.00660941	0.533252	Not DEG
TNFAIP6	314.283	301.813	465.892	479.384	308.048388319552	472.638208702557	390.343	-0.618161	0.22763	-2.71564	0.00661479	0.533252	Not DEG
NUP93	7304.04	7470.11	6570.65	6639.91	7387.07269170582	6605.27754486102	6996.18	0.161425	0.0595686	2.70991	0.00673017	0.539853	Not DEG
PLCB4	22053.1	22280.1	23707.9	23984	22166.6045433285	23845.9466832221	23006.3	-0.105372	0.0389077	-2.70826	0.00676368	0.539855	Not DEG
EPHX1	4050.15	3939.17	3457.23	3448.08	3994.65798053066	3452.65679666468	3723.66	0.210221	0.0778404	2.70067	0.00692006	0.549616	Not DEG
RPS18	44476.1	45995.8	48030.6	48728.1	45235.9530382728	48379.3359928716	46807.6	-0.0968809	0.0359238	-2.69685	0.00699996	0.553237	Not DEG
ACOT9	6711.01	6793.09	5028.5	6197.13	6752.04996292411	5612.81545148096	6182.43	0.265926	0.0990753	2.68408	0.00727305	0.561815	Not DEG
BIN1	4167.87	4029.99	3532.27	3564.01	4098.92632270698	3548.13647614118	3823.53	0.207907	0.0774724	2.68363	0.00728273	0.561815	Not DEG
LRP5	11528.5	10766.2	9936.04	10081.9	11147.3715592535	10008.9664734407	10578.2	0.155063	0.0578476	2.68055	0.00735022	0.564322	Not DEG
ZSCAN18	3137.28	3070.42	2729.28	2439.63	3103.85245019546	2584.45342415321	2844.15	0.264918	0.0989591	2.67705	0.00742738	0.565401	Not DEG
ACTA2	147802	146562	152520	168006	147182.041970031	160263.10410096	153723	-0.122898	0.0459134	-2.67673	0.00743441	0.565401	Not DEG
EBF1	2504.27	2565.87	2217.47	1744.09	2535.07233721037	1980.77719855002	2257.92	0.357279	0.134282	2.66067	0.00779849	0.587124	Not DEG
FTH1	226711	227855	215996	216888	227282.91651811	216442.073211368	221862	0.0705078	0.0265288	2.65778	0.00786571	0.587124	Not DEG
CEBPD	3874.68	3739.18	3348.6	3193.57	3806.93228008187	3271.08528780479	3539.01	0.219053	0.0826487	2.65041	0.00803932	0.591863	Not DEG
PEX26	5210.66	4869.38	6091.31	5573.93	5040.02072383943	5832.62363469649	5436.32	-0.210571	0.0795875	-2.64579	0.00815013	0.592811	Not DEG
ZNF219	2582.01	2243.88	1921.8	1984.65	2412.94363469465	1953.22799406197	2183.09	0.304061	0.114971	2.64467	0.00817704	0.592811	Not DEG
DMD	4635.4	4749.2	5393.6	5261.03	4692.30282515596	5327.31096124276	5009.81	-0.182772	0.0691189	-2.64431	0.0081857	0.592811	Not DEG
ARHGEF18	5065.18	4732.69	4238.95	4282.21	4898.93646076358	4260.57774956077	4579.76	0.200994	0.0760318	2.64355	0.00820419	0.592811	Not DEG
CTSD	33254.1	32761.9	30757.8	31054.5	33007.9794349282	30906.1770077626	31957.1	0.0948239	0.0359082	2.64073	0.00827281	0.592811	Not DEG
ARHGAP11A	18822.6	18934.4	20399.6	20253.6	18878.5044622579	20326.5649074464	19602.5	-0.106554	0.040395	-2.63779	0.00834479	0.595323	Not DEG
PRMT9	1075	1086.16	1364.08	1372.78	1080.58295144973	1368.43033439334	1224.51	-0.340683	0.129516	-2.63043	0.00852781	0.6057	Not DEG
C9orf40	2713.05	2763.11	2281.3	2342.88	2738.08012297246	2312.09264162632	2525.09	0.243831	0.0928618	2.62574	0.00864597	0.610731	Not DEG
POC1A	2709.72	2342.03	3121.25	3009.66	2525.8788798605	3065.45747242919	2795.67	-0.279851	0.106625	-2.62463	0.0086744	0.610731	Not DEG
REX1BD	2165.56	2473.22	1779.57	1949.79	2319.38767463234	1864.68010798516	2092.03	0.314767	0.120032	2.62235	0.00873265	0.612159	Not DEG
XPOT	19124.6	18962.9	20125.2	21416.3	19043.7573778348	20770.7357164558	19907.2	-0.125505	0.048	-2.61469	0.00893095	0.620663	Not DEG
SMIM29	1633.61	1700.8	1401.04	1238.56	1667.20184119545	1319.79540457991	1493.5	0.338356	0.129414	2.61452	0.00893517	0.620663	Not DEG
TMBIM4	5165.13	4147.41	5577.26	5693.34	4656.2712018957	5635.3042349899	5145.79	-0.275988	0.105612	-2.61322	0.00896945	0.620663	Not DEG
SLC16A3	24388.6	23576.3	22549.8	21778.9	23982.4585997649	22164.357316561	23073.4	0.113784	0.0436243	2.60827	0.00910021	0.625451	Not DEG
PRR7	658.552	576.106	394.216	447.135	617.328611522424	420.675614155961	519.002	0.551392	0.211451	2.60766	0.00911623	0.625451	Not DEG
DHRS4	2264.4	2603.48	2098.75	1678.72	2433.93977031114	1888.73546493463	2161.34	0.367388	0.141172	2.60242	0.00925685	0.632407	Not DEG
JAG1	25596.9	24530.4	26602.9	27693.6	25063.623755815	27148.2415827644	26105.9	-0.115527	0.0444975	-2.59627	0.00942424	0.63697	Not DEG
PLCD1	3282.76	3427.28	2934.22	2797.86	3355.02059809463	2866.04271668668	3110.53	0.227904	0.0878033	2.59562	0.00944215	0.63697	Not DEG
PTOV1	5623.79	5531.72	5018.42	4857.47	5577.75060404884	4937.94497587394	5257.85	0.175945	0.0679194	2.5905	0.00958376	0.642226	Not DEG
MRPS36	1787.97	1674.19	2173.79	2050.02	1731.08272539362	2111.90572223296	1921.49	-0.286889	0.110841	-2.58829	0.00964527	0.64233	Not DEG
ZNF585B	1474.8	1588.88	1885.97	1879.19	1531.83876161279	1882.57678475203	1707.21	-0.296888	0.114787	-2.58642	0.00969782	0.64233	Not DEG
TICAM2	3945.76	3956.6	4439.41	4581.17	3951.17746860858	4510.29250337989	4230.73	-0.191159	0.0739321	-2.58561	0.00972081	0.64233	Not DEG
CHMP5	11222	11078.1	13148	11849.5	11150.0688977828	12498.7604911606	11824.4	-0.16439	0.0636752	-2.5817	0.00983153	0.646064	Not DEG
PGBD3	286.52	619.222	255.345	202.213	452.870877378514	228.778858312947	340.825	0.988047	0.382847	2.58079	0.00985746	0.646064	Not DEG
RPL22L1	4704.26	3719	3428.11	3406.24	4211.62879075892	3417.17907885005	3814.4	0.301006	0.116872	2.57551	0.0100091	0.648307	Not DEG
RABAC1	7598.33	7963.65	6989.5	6974.61	7780.99091606819	6982.05369995146	7381.52	0.156555	0.0608072	2.57462	0.0100351	0.648307	Not DEG
SCAMP4	6656.59	6959.14	5915.48	6182.32	6807.86327406816	6048.90012505944	6428.38	0.170437	0.0662787	2.57152	0.0101252	0.648307	Not DEG
CANX	97007	93208.9	99543	103721	95107.959722554	101632.166634125	98370.1	-0.0958171	0.0372972	-2.56902	0.0101988	0.648307	Not DEG
GNPAT	4401.08	4485	5132.65	4956.83	4443.03995512368	5044.74320090104	4743.89	-0.182857	0.0711854	-2.56874	0.0102068	0.648307	Not DEG
SIX5	1994.53	2237.45	1670.94	1764.13	2115.99442741625	1717.53711669497	1916.77	0.301146	0.117271	2.56796	0.01023	0.648307	Not DEG
EPHB4	4166.75	4373.08	3563.63	3810.67	4269.91843876088	3687.14807130681	3978.53	0.21145	0.0823672	2.56716	0.0102536	0.648307	Not DEG
RBBP7	13129.9	14421	17361.2	14578.5	13775.4650155115	15969.8562514751	14872.7	-0.212812	0.0830479	-2.56252	0.0103916	0.649818	Not DEG
NINJ1	1513.67	1417.33	1171.45	1162.73	1465.49955754048	1167.08735498655	1316.29	0.328152	0.1282	2.55969	0.0104765	0.649818	Not DEG
ZNF283	805.143	676.099	1004.58	992.762	740.620831590168	998.670586332253	869.646	-0.432376	0.16892	-2.55965	0.0104777	0.649818	Not DEG
HAPLN3	4712.03	4901.48	4057.52	4321.43	4806.75788673469	4189.47438324476	4498.12	0.198029	0.0773765	2.55929	0.0104887	0.649818	Not DEG
TPM1	119736	122768	125712	135427	121252.372825488	130569.707146458	125911	-0.106851	0.0417668	-2.55828	0.0105193	0.649818	Not DEG
ARMC7	687.426	751.323	512.929	524.708	719.374085884768	518.818604049525	619.096	0.471809	0.184729	2.55407	0.0106473	0.655216	Not DEG
PSAT1	7724.93	8301.24	8490.21	10564.8	8013.08711485028	9527.48535447142	8770.29	-0.250047	0.0980002	-2.55149	0.0107263	0.655619	Not DEG
SLC15A3	7230.74	6808.69	6283.94	6222.41	7019.71445986051	6253.17603609776	6636.45	0.166599	0.0653023	2.5512	0.0107352	0.655619	Not DEG
FBXL14	870.665	806.364	576.765	649.348	838.514793395371	613.056660316689	725.786	0.450256	0.177106	2.54229	0.0110127	0.668485	Not DEG
CLU	2191.1	2020.96	1701.18	1761.52	2106.02826386085	1731.34879583706	1918.69	0.281871	0.110973	2.54	0.0110852	0.668485	Not DEG
IFI6	104267	108760	102136	95801.1	106513.358824964	98968.3375845281	102741	0.106097	0.0417843	2.53917	0.0111117	0.668485	Not DEG
SAR1B	7617.21	7756.33	8518.21	8445.88	7686.76820038793	8482.04494068818	8084.41	-0.141866	0.0559183	-2.53703	0.0111799	0.670085	Not DEG
B3GALNT2	3065.1	3036.48	3545.71	3497.76	3050.78856122574	3521.73496672072	3286.26	-0.207062	0.0816639	-2.53553	0.0112276	0.670456	Not DEG
ITGBL1	30566.6	29956.6	32081.6	32452.6	30261.5711366677	32267.0868704632	31264.3	-0.0926974	0.0367102	-2.52511	0.0115662	0.688125	Not DEG
MXRA8	33034.2	30869.4	30323.3	27443.5	31951.7730247354	28883.3740132106	30417.6	0.145757	0.0577988	2.5218	0.0116755	0.692074	Not DEG
CYP27A1	878.439	876.084	645.081	673.753	877.261588159929	659.417119662047	768.339	0.411345	0.163316	2.5187	0.0117788	0.692271	Not DEG
MAP2K7	3544.85	2564.95	2456.01	2233.93	3054.90270234222	2344.97188830792	2699.94	0.381215	0.15138	2.51827	0.0117933	0.692271	Not DEG
IPPK	1101.66	1297.16	1562.31	1506.14	1199.40651483762	1534.22239175561	1366.81	-0.353974	0.140588	-2.5178	0.011809	0.692271	Not DEG
SOCS3	5112.94	5495.02	4729.48	4572.46	5303.97857051649	4650.96574544927	4977.47	0.190127	0.0755503	2.51656	0.0118506	0.692271	Not DEG
PRKDC	40120.6	39843.9	43582.2	41818.9	39982.2524547597	42700.5312216932	41341.4	-0.0947849	0.0377112	-2.51344	0.0119558	0.695899	Not DEG
EIF5	25651.3	26903.6	27907.6	28818.8	26277.4445829666	28363.2253594521	27320.3	-0.11017	0.0438837	-2.5105	0.0120559	0.696904	Not DEG
CWC27	2957.37	2968.6	3446.03	3395.78	2962.98473054726	3420.90889206446	3191.95	-0.207184	0.0826965	-2.50535	0.0122331	0.704409	Not DEG
SLC7A5	24052.1	22532.3	24382.1	27833.1	23292.2303604376	26107.5569721305	24699.9	-0.16493	0.065902	-2.50265	0.0123268	0.70673	Not DEG
KIF23	17457.7	17719.8	18957.1	18860.7	17588.7801466276	18908.9134367399	18248.8	-0.104312	0.0416969	-2.50166	0.0123611	0.70673	Not DEG
RPP14	1585.85	2106.27	2389.94	2370.77	1846.06300385958	2380.35510532007	2113.21	-0.36567	0.146447	-2.49695	0.0125268	0.711161	Not DEG
PRDM8	2454.3	2551.19	1911.73	2200.81	2502.74621074509	2056.26769392244	2279.51	0.282674	0.113295	2.49504	0.0125944	0.712491	Not DEG
HMGXB4	5188.45	5692.25	6118.19	6259.02	5440.3538207842	6188.60478649339	5814.48	-0.185596	0.0745542	-2.48941	0.0127956	0.716488	Not DEG
FADS1	12660.2	12614.7	11537.5	11731.8	12637.4387894891	11634.695350403	12136.1	0.119136	0.0478677	2.48887	0.0128152	0.716488	Not DEG
HPRT1	4173.42	4288.68	3810.01	3545.7	4231.05124301999	3677.85624424315	3954.45	0.202837	0.0815849	2.48621	0.0129113	0.716488	Not DEG
YARS1	10968.8	11132.2	11642.8	13240.6	11050.5293686959	12441.708944833	11746.1	-0.171428	0.0695116	-2.46618	0.0136562	0.754037	Not DEG
PPIG	7895.96	7589.37	8687.32	8438.04	7742.66097447266	8562.67762197066	8152.67	-0.145262	0.0589744	-2.46313	0.0137729	0.757361	Not DEG
HSPA8	182820	187933	193468	197082	185376.530537447	195275.139718588	190326	-0.0750455	0.0305721	-2.4547	0.0141001	0.765442	Not DEG
EMILIN1	32851	32050.9	30883.3	29720.1	32450.9368036491	30301.677283512	31376.3	0.0989396	0.040363	2.45125	0.0142363	0.77024	Not DEG
MZT2B	8310.19	8424.17	7542.75	7666.66	8367.17850225613	7604.7054640849	7985.94	0.137798	0.0562743	2.44868	0.0143379	0.772206	Not DEG
GADD45GIP1	6844.27	7377.46	6378.02	6306.96	7110.86347605373	6342.4861986526	6726.67	0.165384	0.0676113	2.44609	0.0144414	0.772206	Not DEG
PAXIP1	1861.27	1842.07	2149.15	2270.54	1851.66958209331	2209.84487976233	2030.76	-0.25562	0.104505	-2.446	0.0144452	0.772206	Not DEG
SASS6	1676.92	1524.66	2027.08	1889.65	1600.79030737246	1958.36219193169	1779.58	-0.29099	0.118989	-2.44552	0.0144642	0.772206	Not DEG
SLC25A1	6588.85	6219.74	5722.86	5710.78	6404.29335532686	5716.81593969173	6060.55	0.163551	0.0669401	2.44324	0.0145562	0.774554	Not DEG
PCDHGB7	1531.44	1211.84	1548.87	2266.18	1371.63893643796	1907.52390099237	1639.58	-0.477402	0.19583	-2.43783	0.0147756	0.781071	Not DEG
HFE	1977.88	2823.65	1780.69	1855.65	2400.76370382155	1818.17324018003	2109.47	0.401635	0.164929	2.43519	0.0148839	0.782448	Not DEG
TTYH3	11946.1	11239.6	10737.9	10282.4	11592.8338561727	10510.137298026	11051.5	0.141453	0.0580954	2.43483	0.0148987	0.782448	Not DEG
ADAMTS6	4837.52	5062.02	5579.5	5542.56	4949.77302367557	5561.03007223404	5255.4	-0.167665	0.0689435	-2.43192	0.0150192	0.784182	Not DEG
PPDPF	13696.3	13252.3	11859	12670.6	13474.2913360921	12264.7666196132	12869.5	0.13525	0.0556202	2.43168	0.015029	0.784182	Not DEG
GIT1	4130.11	4037.33	3489.71	3658.14	4083.71656714435	3573.92458933658	3828.82	0.191854	0.0791734	2.42322	0.0153837	0.790983	Not DEG
ENDOG	940.629	842.142	669.72	674.625	891.385505813711	672.172183179591	781.779	0.406501	0.167801	2.42251	0.0154137	0.790983	Not DEG
RPS15	22016.5	21186.6	20570.9	18782.3	21601.5306347784	19676.6025720493	20639.1	0.134847	0.0556827	2.4217	0.0154482	0.790983	Not DEG
TNFAIP2	2174.44	2088.84	1685.5	1846.07	2131.64172807791	1765.78225699317	1948.71	0.270675	0.111777	2.42157	0.0154537	0.790983	Not DEG
VEGFA	10780	10855.2	11583.5	11968.9	10817.6110550095	11776.1926637805	11296.9	-0.122657	0.0507136	-2.41863	0.0155791	0.794879	Not DEG
IL18BP	1477.02	1582.46	1242.01	1239.43	1529.73852389702	1240.7159882057	1385.23	0.30255	0.125519	2.4104	0.015935	0.808288	Not DEG
GPC1	27764.7	26960.5	25805.5	25415.2	27362.5638785943	25610.3538401729	26486.5	0.0954474	0.0396009	2.41024	0.0159422	0.808288	Not DEG
CCDC12	1611.4	1825.56	2148.03	2043.92	1718.4772866796	2095.9758682554	1907.23	-0.285432	0.118523	-2.40824	0.0160295	0.8101	Not DEG
PCDHGC3	18689.3	20875.6	18468.8	16949.3	19782.4448446225	17709.0498965753	18745.7	0.160121	0.0665195	2.40713	0.0160784	0.8101	Not DEG
AKAP12	23818.9	23064.4	24519.8	26470.7	23441.6594783122	25495.2711489929	24468.5	-0.121452	0.0505281	-2.40366	0.0162318	0.812361	Not DEG
UGGT1	17647.6	18185.9	19128.5	19390.7	17916.7423992498	19259.5571309636	18588.1	-0.104207	0.0433653	-2.40301	0.0162606	0.812361	Not DEG
PCTP	949.514	874.25	1118.81	1214.15	911.881574716738	1166.48137414111	1039.18	-0.356433	0.148479	-2.40055	0.0163704	0.812361	Not DEG
BCL7C	4023.49	3915.32	3331.8	3575.34	3969.40571924259	3453.56795339568	3711.49	0.200147	0.083376	2.40053	0.0163711	0.812361	Not DEG
EEF1A1	710716	705438	736249	741600	708076.833041782	738924.600345826	723501	-0.0615263	0.0256379	-2.39982	0.0164032	0.812361	Not DEG
INHBA	73226.9	67442.9	75175.5	76273.5	70334.9137304081	75724.514601207	73029.7	-0.106623	0.0444461	-2.39894	0.0164428	0.812361	Not DEG
EGFL7	855.118	757.744	570.046	622.328	806.430806355876	596.186937655907	701.309	0.43429	0.18109	2.3982	0.016476	0.812361	Not DEG
SLC44A2	28337.7	28504.4	26929.9	26525.6	28421.0470235437	26727.7743676535	27574.4	0.0887183	0.037103	2.39113	0.0167964	0.818462	Not DEG
BTG1	10876.7	10098.4	8742.19	9811.69	10487.5062891627	9276.94310798473	9882.22	0.176337	0.0737695	2.39037	0.0168312	0.818462	Not DEG
SMAD2	7088.59	7170.13	5036.34	6711.38	7129.3607995848	5873.85958758972	6501.61	0.278819	0.116713	2.38893	0.0168975	0.818462	Not DEG
ZNF793	247.651	167.878	94.0743	118.539	207.764423971507	106.306519329767	157.035	0.962608	0.403016	2.38851	0.0169167	0.818462	Not DEG
MMP17	3019.56	3139.23	2767.35	2423.94	3079.39492451605	2595.64780738286	2837.52	0.247604	0.103665	2.38849	0.0169178	0.818462	Not DEG
SATB1	1473.69	1412.74	1082.97	1218.51	1443.21638262501	1150.74147133475	1296.98	0.325477	0.136303	2.38789	0.0169455	0.818462	Not DEG
DGKI	1545.87	1643.92	1866.93	1992.5	1594.89708508229	1929.71187954143	1762.3	-0.274983	0.115182	-2.38739	0.0169687	0.818462	Not DEG
PGAP6	8272.43	7802.2	7268.36	7241.32	8037.31230924016	7254.84134889164	7646.08	0.147517	0.0618222	2.38615	0.0170259	0.818462	Not DEG
MRPL38	3119.51	3176.84	2805.43	2611.34	3148.17532312748	2708.38452724217	2928.28	0.217773	0.091291	2.38549	0.0170566	0.818462	Not DEG
PHKG2	1576.97	1764.09	2012.52	2037.82	1670.53213049704	2025.1693128791	1847.85	-0.277108	0.116231	-2.38412	0.0171202	0.819035	Not DEG
OAF	4675.38	4321.71	3871.61	3994.58	4498.54637610565	3933.09346322025	4215.82	0.193183	0.0810654	2.38304	0.0171701	0.819035	Not DEG
MYPOP	1020.59	1063.23	813.071	816.697	1041.90759478709	814.88393004119	928.396	0.354775	0.14902	2.38072	0.0172787	0.820856	Not DEG
POLR2A	24379.7	24401	25664.4	26374	24390.3723159659	26019.1825030884	25204.8	-0.0933877	0.0392376	-2.38005	0.0173101	0.820856	Not DEG
DDAH1	42560.4	42596	44500.5	45612.1	42578.2316857276	45056.3227156251	43817.3	-0.0816976	0.0343901	-2.37561	0.0175198	0.823494	Not DEG
RPP40	745.174	720.132	944.103	950.053	732.652967582362	947.078006955254	839.865	-0.370679	0.156059	-2.37525	0.0175369	0.823494	Not DEG
PDHA1	6558.86	6480.27	5917.72	5858.08	6519.56696521489	5887.90096234951	6203.73	0.147036	0.0619476	2.37355	0.0176179	0.823494	Not DEG
DYNC1I1	105.502	97.2408	219.507	165.606	101.371139730019	192.556166572711	146.964	-0.924525	0.389522	-2.37348	0.0176211	0.823494	Not DEG
SYNGR1	980.609	1155.88	777.233	848.946	1068.24480233526	813.089755870662	940.667	0.393846	0.166332	2.36783	0.0178926	0.832458	Not DEG
SRP72	15978.5	15062.2	16969.2	16717.4	15520.3547762518	16843.3310969542	16181.8	-0.11817	0.0499296	-2.36674	0.0179457	0.832458	Not DEG
LAMA4	24053.2	24455.1	23029.2	22323.6	24254.1848923571	22676.4004228434	23465.3	0.0972519	0.0411133	2.36546	0.0180076	0.832458	Not DEG
BAX	5890.32	6117.91	4822.43	5579.16	6004.1140183797	5200.79659468549	5602.46	0.206659	0.0873767	2.36514	0.0180231	0.832458	Not DEG
ZNF792	141.039	191.729	333.74	250.152	166.384149765196	291.945723262019	229.165	-0.807355	0.341498	-2.36416	0.0180711	0.832458	Not DEG
TXNL4A	4957.46	4178.6	5418.23	5258.41	4568.03071776693	5338.32280868082	4953.18	-0.225291	0.0954411	-2.36052	0.0182492	0.833792	Not DEG
TNFRSF1A	15275.5	15709	14463.9	14279.6	15492.2395631874	14371.7425490014	14932	0.108513	0.0459807	2.35997	0.0182762	0.833792	Not DEG
WSB1	11722.9	12201	12850.1	13148.2	11961.9239896148	12999.1574341128	12480.5	-0.11991	0.0508575	-2.35775	0.0183859	0.833792	Not DEG
LMBRD2	3945.76	3528.19	4290.46	4327.53	3736.97257605653	4308.99801027095	4022.99	-0.206096	0.0874231	-2.35745	0.0184007	0.833792	Not DEG
ARHGDIA	45188	44001.4	41315.4	42607.7	44594.7053086806	41961.5619858893	43278.1	0.0876426	0.0371889	2.35669	0.0184388	0.833792	Not DEG
GALNT15	2780.8	2649.35	2256.66	2376.88	2715.07498802339	2316.76973890356	2515.92	0.228157	0.096818	2.35656	0.0184451	0.833792	Not DEG
IER5	5711.52	5322.56	4996.02	4757.24	5517.03733266715	4876.62818677286	5196.83	0.178011	0.0755493	2.35622	0.0184621	0.833792	Not DEG
TLE5	28649.8	27162.3	25965.6	26043.6	27906.0251962576	26004.6437252339	26955.3	0.101647	0.0431696	2.3546	0.0185427	0.835095	Not DEG
NBL1	10612.3	10870.8	9633.66	10030.5	10741.5627230207	9832.06312425152	10286.8	0.127489	0.0542137	2.3516	0.0186929	0.839224	Not DEG
FBLN2	10930	10444.2	9840.85	9721.04	10687.0827391038	9780.94647024638	10234	0.127692	0.0543376	2.34997	0.0187751	0.839224	Not DEG
AP1M1	11156.5	10649.7	9887.89	10065.3	10903.1030086127	9976.60764440867	10439.9	0.127796	0.0544123	2.34866	0.018841	0.839224	Not DEG
UBXN2B	1112.76	1195.33	1549.99	1355.35	1154.04542939803	1452.6686665693	1303.36	-0.33068	0.140797	-2.34863	0.0188426	0.839224	Not DEG
SOX12	4000.17	3920.82	3360.92	3571.85	3960.49712265166	3466.38386217709	3713.44	0.191652	0.0816682	2.34671	0.0189399	0.841236	Not DEG
RND3	106605	106407	115779	109966	106506.238303841	112872.098675098	109689	-0.0836861	0.0356842	-2.34518	0.0190177	0.841318	Not DEG
SGCD	8668.89	8746.16	9145.37	10589.2	8707.52875851594	9867.26817639775	9287.4	-0.180828	0.0771311	-2.34443	0.0190563	0.841318	Not DEG
ETNK1	4757.56	4424.45	5656.78	4970.78	4591.00891924474	5313.78031271493	4952.39	-0.210647	0.0898814	-2.34361	0.0190983	0.841318	Not DEG
SCARF2	6134.64	5987.65	5636.62	5007.39	6061.14070159893	5322.004687415	5691.57	0.188169	0.0803699	2.34129	0.0192174	0.844257	Not DEG
CSNK2B	8440.12	8200.33	8932.58	9354.97	8320.2266081261	9143.77607950956	8732	-0.13659	0.0584517	-2.33681	0.0194493	0.849814	Not DEG
APOOL	2526.48	2698.89	3103.33	2975.67	2612.68677354019	3039.50165420142	2826.09	-0.217584	0.0932521	-2.33329	0.019633	0.855318	Not DEG
CCDC43	3248.34	3373.15	3633.06	4036.42	3310.74490473951	3834.73922558288	3572.74	-0.212394	0.0911143	-2.33107	0.0197496	0.855318	Not DEG
ENOPH1	3879.12	4055.67	4626.44	4384.19	3967.39894903188	4505.3151738035	4236.36	-0.182808	0.0784465	-2.33035	0.0197875	0.855318	Not DEG
GDNF	3160.6	3773.13	3971.28	4260.42	3466.86420963475	4115.85069361202	3791.36	-0.247191	0.106199	-2.32761	0.0199328	0.857229	Not DEG
NAPEPLD	1714.68	1671.44	1399.92	1407.65	1693.05878231142	1403.78141809384	1548.42	0.270097	0.116145	2.32552	0.0200444	0.857229	Not DEG
PCBP4	5158.47	5397.78	4747.39	4675.31	5278.12430434677	4711.35008124675	4994.74	0.164256	0.0706358	2.3254	0.0200508	0.857229	Not DEG
CLTA	14600.3	14672.3	13789.7	13352.2	14636.3230923061	13570.9473346964	14103.6	0.109254	0.0470351	2.32281	0.0201892	0.858869	Not DEG
ANG	175.466	99.0755	311.341	217.902	137.270586571429	264.621647710771	200.946	-0.948832	0.409042	-2.31964	0.0203602	0.860386	Not DEG
HTRA3	3555.96	3239.22	2890.55	2965.21	3397.58731090485	2927.87840121034	3162.73	0.213995	0.0922637	2.31939	0.020374	0.860386	Not DEG
ABCB9	1259.35	1311.83	1047.14	1025.88	1285.59394082753	1036.50986003783	1161.05	0.311162	0.134197	2.3187	0.0204111	0.860386	Not DEG
EPHA5	3091.75	2756.68	3360.92	3459.41	2924.21679802831	3410.1651436139	3167.19	-0.222577	0.0960126	-2.3182	0.0204384	0.860386	Not DEG
MAPK8IP3	6552.2	6655.49	5964.76	5999.28	6603.8437634454	5982.01979988214	6292.93	0.142717	0.0616322	2.31562	0.0205789	0.86161	Not DEG
TRMT112	5178.46	4034.57	3823.45	3801.08	4606.51646447318	3812.26641815463	4209.39	0.272482	0.117749	2.3141	0.0206623	0.86161	Not DEG
PYROXD2	921.75	1044.88	1281.2	1210.66	983.314807226817	1245.93327747812	1114.62	-0.340262	0.14706	-2.31377	0.0206806	0.86161	Not DEG
CWC22	3456.01	3345.63	3941.04	3798.47	3400.82012028201	3869.75547187937	3635.29	-0.186296	0.0805462	-2.31291	0.0207275	0.86161	Not DEG
MCRIP1	6321.21	6229.83	5728.46	5608.8	6275.51852459671	5668.62670107099	5972.07	0.146823	0.0635482	2.31042	0.0208649	0.86161	Not DEG
H2AX	16301.6	15755.8	15321.8	13507.3	16028.7029120191	14414.5544044522	15221.6	0.15343	0.0664106	2.31033	0.0208701	0.86161	Not DEG
ACAN	95185.7	91463.2	95806.9	106965	93324.4416007192	101385.74567914	97355.1	-0.119627	0.0517891	-2.30988	0.020895	0.86161	Not DEG
TAF12	2275.5	2369.56	2067.4	1788.54	2322.52835397756	1927.96771389572	2125.25	0.269818	0.116989	2.30635	0.0210912	0.867483	Not DEG
SLC38A2	111177	108372	116667	114267	109774.788214476	115466.844821412	112621	-0.0729321	0.0316493	-2.30438	0.0212014	0.869796	Not DEG
UPF1	13537.5	13098.1	12322.6	12324.5	13317.8288452516	12323.5784888176	12820.7	0.111784	0.0485597	2.30199	0.0213357	0.869859	Not DEG
ZDHHC23	137.707	120.175	264.304	195.24	128.941073810257	229.772156880416	179.357	-0.832709	0.361895	-2.30097	0.0213934	0.869859	Not DEG
PTMS	32838.7	31259.2	27544.7	30844.5	32048.9855187182	29194.6048072091	30621.8	0.1343	0.0584145	2.29909	0.0214999	0.869859	Not DEG
P4HA2	12713.5	12692.7	13566.9	13788	12703.0798462284	13677.4160428114	13190.2	-0.106728	0.0464402	-2.29819	0.0215507	0.869859	Not DEG
PLA2G12A	2128.91	1867.76	1600.38	1687.43	1998.33304410725	1643.90848347583	1821.12	0.280627	0.122135	2.29767	0.0215806	0.869859	Not DEG
HELZ2	25822.3	25716.5	24685.6	23364.3	25769.420724512	24024.940640616	24897.2	0.101334	0.0442039	2.29241	0.0218817	0.878638	Not DEG
PIGF	1884.59	1917.29	1657.5	1500.91	1900.94226978613	1579.20470660467	1740.07	0.268458	0.117257	2.28949	0.022051	0.878638	Not DEG
PCOLCE	25360.3	25656.9	24142.4	23882.1	25508.6135493251	24012.224553129	24760.4	0.0873186	0.0381544	2.28856	0.0221049	0.878638	Not DEG
TMEM237	3316.08	2684.21	3673.38	3532.63	3000.14562068951	3603.0032903671	3301.57	-0.264773	0.115751	-2.28742	0.022171	0.878638	Not DEG
ETS1	11216.5	11602.8	12523.1	12220.8	11409.6591342995	12371.9517854569	11890.8	-0.11651	0.050964	-2.28613	0.0222469	0.878638	Not DEG
SEC11A	10975.5	11595.5	10128.7	10503.7	11285.495836453	10316.2098296759	10800.9	0.129573	0.0567023	2.28514	0.0223045	0.878638	Not DEG
MATR3	34667.8	34404	36528.8	36397.5	34535.8818899384	36463.1622037238	35499.5	-0.0783551	0.0343151	-2.2834	0.0224069	0.878638	Not DEG
NFS1	2641.98	2708.98	2410.1	2086.63	2675.48048235639	2248.362388977	2461.92	0.25201	0.110408	2.28253	0.022458	0.878638	Not DEG
TRAPPC5	3081.75	2969.51	2692.32	2539.87	3025.63377986211	2616.09199719171	2820.86	0.210101	0.0920505	2.28245	0.0224629	0.878638	Not DEG
PPP1R13L	3976.85	3715.33	3319.48	3412.35	3846.09146977171	3365.91297193121	3606	0.191815	0.0840533	2.28207	0.0224854	0.878638	Not DEG
CBSL	1282.68	1428.34	910.505	1165.34	1355.50735692472	1037.92260963898	1196.71	0.384003	0.168492	2.27905	0.0226639	0.878638	Not DEG
HNRNPD	26463.1	24115.7	27036.3	28010.9	25289.4105867779	27523.5812198879	26406.5	-0.122402	0.0537119	-2.27887	0.022675	0.878638	Not DEG
AKR1C1	2037.85	2109.94	1824.37	1636.01	2073.89308482508	1730.18931446419	1902.04	0.262475	0.115207	2.27828	0.0227097	0.878638	Not DEG
TSPO	13065.5	12841.3	12338.3	11107.8	12953.4074164152	11723.0356058506	12338.2	0.144352	0.0633636	2.27816	0.0227172	0.878638	Not DEG
OAZ1	53018.4	53196.2	51241.4	48848.4	53107.3002800386	50044.9004466969	51576.1	0.085819	0.0376715	2.27809	0.0227212	0.878638	Not DEG
WTIP	3946.87	3989.62	3630.82	3282.48	3968.24532246119	3456.64881571395	3712.45	0.199881	0.0877766	2.27716	0.0227767	0.878638	Not DEG
SH3PXD2B	10483.5	10303.9	11185.9	11310.9	10393.6852686228	11248.3725777936	10821	-0.114178	0.0501416	-2.27711	0.0227795	0.878638	Not DEG
AKR7A2	3813.6	3511.68	4340.86	4060.82	3662.63902032952	4200.84046552696	3931.74	-0.19783	0.0869855	-2.27429	0.0229486	0.878861	Not DEG
ARPC1B	19498.9	20062.8	18828.3	17877.6	19780.8444896114	18352.9303731344	19066.9	0.108417	0.0476814	2.27378	0.0229794	0.878861	Not DEG
RPS6KA5	173.245	222.92	350.539	291.989	198.082229526309	321.263811327817	259.673	-0.694579	0.305527	-2.27338	0.0230031	0.878861	Not DEG
TMEM14C	6789.86	6955.47	6090.19	6344.43	6872.66107814882	6217.31442192054	6544.99	0.144401	0.063584	2.27103	0.0231451	0.882194	Not DEG
XKR8	2145.57	2208.1	1857.97	1846.07	2176.83344966677	1852.01707347689	2014.43	0.233377	0.102827	2.2696	0.0232316	0.882997	Not DEG
TMEM161B	1178.29	1785.19	1931.88	2040.43	1481.73950077192	1986.15914840087	1733.95	-0.421686	0.185916	-2.26816	0.0233195	0.882997	Not DEG
IFFO1	4558.78	4800.57	4369.98	3425.42	4679.6753570388	3897.69845990282	4288.69	0.264752	0.116781	2.26708	0.0233852	0.882997	Not DEG
TICRR	2899.63	2889.7	3309.4	3292.06	2894.663906438	3300.73232012195	3097.7	-0.189372	0.0836032	-2.26513	0.0235048	0.885439	Not DEG
EDIL3	47934.3	44124.4	49422.6	49514.3	46029.3543133537	49468.4693804127	47748.9	-0.104081	0.0460284	-2.26124	0.0237442	0.889425	Not DEG
RBIS	2118.91	2385.15	2492.97	2987	2252.03273327998	2739.98545072189	2496.01	-0.283244	0.125324	-2.2601	0.0238152	0.889425	Not DEG
PIK3R2	6243.47	5929.85	5197.61	5626.23	6086.66025248655	5411.91873592759	5749.29	0.168803	0.0746935	2.25994	0.0238249	0.889425	Not DEG
RPS19	28876.3	29118.1	27240.1	27519.3	28997.2123501119	27379.7016267076	28188.5	0.0827869	0.0366452	2.25915	0.023874	0.889425	Not DEG
LPAR1	33260.7	32539	34968.8	34656.9	32899.8511283194	34812.8284633049	33856.3	-0.0815751	0.036112	-2.25895	0.0238864	0.889425	Not DEG
MANBA	1846.83	2019.12	1614.94	1616.83	1932.97684812684	1615.88792029682	1774.43	0.258997	0.11486	2.25491	0.0241393	0.890143	Not DEG
SIRT6	1465.92	1570.53	1281.2	1205.43	1518.22293551122	1243.3184533589	1380.77	0.289143	0.128238	2.25473	0.0241504	0.890143	Not DEG
BLOC1S2	3029.56	3179.59	2713.6	2694.14	3104.57441022907	2703.86866918392	2904.22	0.199722	0.0886214	2.25366	0.0242178	0.890143	Not DEG
SIN3A	5392.79	6375.69	6741.99	6780.24	5884.24243434799	6761.11684220297	6322.68	-0.199904	0.0887139	-2.25335	0.024237	0.890143	Not DEG
PLPP4	550.829	538.494	339.34	423.602	544.661315007149	381.470554920113	463.066	0.511617	0.227374	2.25011	0.0244419	0.895628	Not DEG
SKI	14128.3	13980.7	12868	13238	14054.4859909436	13053.0047096123	13553.7	0.10642	0.0473381	2.24808	0.0245708	0.896741	Not DEG
NSMAF	6197.94	5875.73	6726.32	6637.3	6036.83184784023	6681.80545417308	6359.32	-0.146658	0.0653164	-2.24535	0.0247459	0.896741	Not DEG
UCHL5	4506.58	4672.14	5340.96	4989.08	4589.36201448989	5165.02168902564	4877.19	-0.169851	0.0756577	-2.24499	0.0247688	0.896741	Not DEG
ECI1	2289.94	1674.19	1437.99	1620.32	1982.06527575578	1529.15645452937	1755.61	0.372924	0.166574	2.23878	0.0251699	0.903818	Not DEG
ZNF286A	931.745	1257.71	1292.4	1662.16	1094.72666938478	1477.27942317868	1286	-0.432175	0.193274	-2.23607	0.025347	0.906142	Not DEG
IGFBP3	28081.2	25983.5	23646.3	25776.9	27032.31891149	24711.5974033499	25872	0.129179	0.0578904	2.23144	0.0256523	0.909093	Not DEG
ATF6B	5795.92	5511.53	6885.35	6007.99	5653.72660628694	6446.67017222121	6050.2	-0.18898	0.084698	-2.23123	0.0256661	0.909093	Not DEG
RIMS1	246.54	253.193	353.899	389.609	249.866658211425	371.753760575637	310.81	-0.573704	0.257188	-2.23068	0.0257024	0.909093	Not DEG
LPIN1	4483.26	4681.32	4107.91	4062.57	4582.28814931268	4085.2390746796	4333.76	0.165987	0.0744154	2.23054	0.0257115	0.909093	Not DEG
TEFM	915.087	884.341	495.01	762.657	899.713681101758	628.833640021109	764.274	0.514344	0.230915	2.22742	0.0259195	0.911328	Not DEG
IFITM1	80504.3	80727.3	77965.2	75110.8	80615.7918400577	76538.0281936419	78576.9	0.0749702	0.0336704	2.22659	0.0259745	0.911328	Not DEG
BDNF	13871.8	13477	14840.2	14571.5	13674.4014735835	14705.8855861677	14190.1	-0.104949	0.0471503	-2.22583	0.0260254	0.911328	Not DEG
ZNF628	762.943	777.926	564.446	610.126	770.434325414402	587.285849673714	678.86	0.39094	0.175675	2.22536	0.0260573	0.911328	Not DEG
SYNPO	3669.23	3768.54	3326.2	3244.13	3718.88497250448	3285.16259414117	3502.02	0.179284	0.0805978	2.22442	0.0261199	0.911539	Not DEG
DMXL1	6578.85	6466.51	7241.48	7075.71	6522.68160273759	7158.59939293711	6840.64	-0.134151	0.0604415	-2.21951	0.0264519	0.912523	Not DEG
SEMA4B	941.74	859.572	705.558	693.8	900.65575115801	699.678794522433	800.167	0.363895	0.163992	2.21899	0.0264877	0.912523	Not DEG
ATP6V0C	15869.6	15749.3	15053	14250.8	15809.4916628175	14651.9033116083	15230.7	0.109957	0.0496246	2.21578	0.0267069	0.916353	Not DEG
HMG20B	8751.07	8303.99	7652.5	7879.34	8527.5336867173	7765.91834633184	8146.73	0.13454	0.0607385	2.21507	0.0267551	0.916353	Not DEG
LHPP	1016.15	743.984	669.72	606.639	880.064877276794	638.179469629752	759.122	0.463124	0.209098	2.21486	0.0267693	0.916353	Not DEG
ISG15	77592.5	77391.7	75435.3	69278.9	77492.1000844321	72357.0995328187	74924.6	0.0990217	0.0447578	2.21239	0.0269397	0.918937	Not DEG
CHPF	18296.2	17413.4	16895.3	16167.5	17854.8097760673	16531.3809819234	17193.1	0.111143	0.0503148	2.20895	0.0271785	0.918937	Not DEG
MID1IP1	4180.08	5112.48	5843.81	5159.05	4646.28007217531	5501.42835992096	5073.85	-0.242864	0.109962	-2.20861	0.0272015	0.918937	Not DEG
ELOA	9012.05	9431.44	10004.4	10068.8	9221.74362892656	10036.5873599317	9629.17	-0.121963	0.055233	-2.20816	0.0272333	0.918937	Not DEG
FAM13B	7230.74	7363.69	7995.2	7934.25	7297.21758618597	7964.72369986947	7630.97	-0.126113	0.0571819	-2.20546	0.0274217	0.918937	Not DEG
PGP	3429.35	3319.03	3045.1	2851.03	3374.19181043365	2948.06342963827	3161.13	0.195123	0.0884749	2.20541	0.0274253	0.918937	Not DEG
KLF12	9263.03	9173.66	10284.3	9797.75	9218.34502229367	10041.0438949531	9629.69	-0.123088	0.0558137	-2.20534	0.0274299	0.918937	Not DEG
RAPGEF1	10072.6	9556.2	8887.79	9085.64	9814.40842530255	8986.71398373768	9400.56	0.126734	0.0574909	2.20442	0.027495	0.918937	Not DEG
TM7SF3	8898.78	8356.28	8070.23	7481.01	8627.52966953578	7775.62335437103	8201.58	0.150152	0.0681203	2.20421	0.0275095	0.918937	Not DEG
PPP1R15A	8824.37	9373.64	9741.17	10238.8	9099.00578833919	9989.97705371751	9544.49	-0.134765	0.0611934	-2.20229	0.027645	0.918937	Not DEG
B3GNT9	5941.4	6407.8	5625.42	5443.19	6174.60027200325	5534.30703394183	5854.45	0.1585	0.07199	2.20169	0.0276872	0.918937	Not DEG
IGFBP7	116958	114578	108657	111806	115767.963945002	110231.254999874	113000	0.0706308	0.0320829	2.20151	0.0276998	0.918937	Not DEG
SETX	13777.4	13563.3	14364.3	15180.8	13670.3196158308	14772.5269012152	14221.4	-0.112202	0.0509922	-2.20038	0.0277799	0.919703	Not DEG
EIF1	29388.3	30204.3	31066.9	32408.1	29796.2728390978	31737.531360682	30766.9	-0.0911252	0.0414676	-2.1975	0.0279845	0.924578	Not DEG
COL16A1	15888.5	15973.2	16579.5	18051	15930.8498882496	17315.2429607553	16623	-0.120508	0.054861	-2.1966	0.0280488	0.924716	Not DEG
AGO3	2892.96	3064.92	3386.68	3405.37	2978.94070466851	3396.02452022045	3187.48	-0.188712	0.0861077	-2.19158	0.0284096	0.930303	Not DEG
GUK1	12595.8	11972.5	11716.7	10380	12284.1550665988	11048.3579301136	11666.3	0.153261	0.069956	2.19082	0.0284651	0.930303	Not DEG
MRPL14	1799.08	1976.01	1994.6	2882.41	1887.54209546346	2438.50394668002	2163.02	-0.370213	0.169122	-2.18903	0.0285944	0.930303	Not DEG
FAR1	10559	10596.5	11414.4	11376.2	10577.7635356472	11395.2910128077	10986.5	-0.10736	0.0490811	-2.18741	0.0287129	0.930303	Not DEG
MAPKAPK2	13256.5	12897.2	11697.7	12395.1	13076.8937046831	12046.4173962587	12561.7	0.118004	0.0539858	2.18584	0.0288273	0.930303	Not DEG
NCLN	13223.2	13154.1	12436.9	12086.6	13188.66676977	12261.7205581551	12725.2	0.105299	0.0481867	2.18523	0.0288719	0.930303	Not DEG
IGFBP5	12222.6	11535	12474.9	13692.1	11878.7922461282	13083.5104183424	12481.2	-0.139858	0.0640054	-2.18509	0.028882	0.930303	Not DEG
BAHD1	2548.69	2469.55	2310.42	1633.39	2509.12148276496	1971.90729431324	2240.51	0.348788	0.159683	2.18425	0.0289437	0.930303	Not DEG
GSN	31973.6	30986.8	29732	29700	31480.200501665	29716.0083927091	30598.1	0.0831092	0.0380497	2.18423	0.0289456	0.930303	Not DEG
MAB21L2	2199.98	2354.88	1940.84	1951.53	2277.43099154252	1946.18686910058	2111.81	0.227111	0.104023	2.18328	0.0290153	0.930303	Not DEG
TRIR	11794	11949.6	10838.7	11162.7	11871.7822400385	11000.6963287667	11436.2	0.109809	0.0503328	2.18165	0.0291355	0.930303	Not DEG
RPUSD1	2658.64	2546.61	2153.63	2316.73	2602.62268423599	2235.18235817864	2418.9	0.218733	0.100289	2.18103	0.0291811	0.930303	Not DEG
C12orf43	1686.91	1506.31	2012.52	1839.09	1596.61409046593	1925.8059963488	1761.21	-0.270538	0.124144	-2.17923	0.0293145	0.930303	Not DEG
PDE5A	15813	16211.7	14997	14935	16012.3489933614	14966.0111501659	15489.2	0.0976334	0.044806	2.17902	0.02933	0.930303	Not DEG
BMS1	7951.48	7954.48	8627.96	8646.35	7952.980306594	8637.15656665695	8295.07	-0.119074	0.0546665	-2.17819	0.029392	0.930303	Not DEG
SGK1	9518.46	9691.05	10415.4	10349.5	9604.75451132604	10382.4239014046	9993.59	-0.112178	0.0515116	-2.17772	0.0294272	0.930303	Not DEG
SHROOM1	1505.9	1754	1293.52	1363.19	1629.94926684564	1328.35861070416	1479.15	0.295525	0.135836	2.1756	0.0295854	0.930607	Not DEG
FKBP4	7354.01	7723.3	7014.14	6651.24	7538.65636006304	6832.68966807747	7185.67	0.142411	0.0654755	2.17503	0.0296276	0.930607	Not DEG
CBR1	10464.6	10838.7	10005.5	9593.79	10651.6577629777	9799.6341354435	10225.6	0.120691	0.0555788	2.17154	0.0298904	0.934709	Not DEG
STK4	5451.65	5778.49	6316.42	6138.74	5615.06926660807	6227.57787407356	5921.32	-0.148867	0.0685635	-2.17122	0.0299144	0.934709	Not DEG
SSRP1	16906.9	17924.4	18335.5	19363.6	17415.6519428992	18849.5910370588	18132.6	-0.114169	0.0526819	-2.16713	0.030225	0.939062	Not DEG
LSS	9439.61	9102.1	8669.4	8322.99	9270.85586925615	8496.192029895	8883.52	0.125981	0.0581341	2.16708	0.0302285	0.939062	Not DEG
FLT1	1485.91	1399.9	1644.06	1836.48	1442.9028050973	1740.26965816488	1591.59	-0.271467	0.125767	-2.1585	0.0308892	0.954635	Not DEG
SLC16A4	1952.33	1749.42	1657.5	1269.93	1850.87484648466	1463.71664133919	1657.3	0.339578	0.157391	2.15755	0.0309631	0.954635	Not DEG
PCDHGA3	183.239	186.225	105.274	107.208	184.732355551167	106.240730479494	145.487	0.797969	0.369858	2.1575	0.0309666	0.954635	Not DEG
CMTM7	731.847	933.878	658.52	575.261	832.862818882234	616.890861506408	724.877	0.435103	0.201774	2.15639	0.0310536	0.955491	Not DEG
HSPA14	4726.47	4709.76	5152.81	5302.86	4718.11169504627	5227.83679092378	4972.97	-0.148244	0.0688349	-2.15362	0.0312697	0.955591	Not DEG
PACRGL	1092.77	1093.5	1482.79	1246.4	1093.13675234309	1364.59518363739	1228.87	-0.318905	0.148091	-2.15344	0.0312841	0.955591	Not DEG
GK	2382.11	2582.38	2813.27	2925.12	2482.24880436894	2869.1937387809	2675.72	-0.208771	0.0970218	-2.1518	0.0314132	0.955591	Not DEG
PIK3C3	3613.7	3744.69	4283.74	4025.09	3679.1956618593	4154.41421733133	3916.8	-0.174616	0.0811515	-2.15173	0.0314187	0.955591	Not DEG
ARHGEF40	11661.8	11768	10958.5	10822.8	11714.885770694	10890.6491594835	11302.8	0.105388	0.0489953	2.15099	0.0314769	0.955591	Not DEG
PLK3	1359.3	1565.94	1168.09	1211.54	1462.62349284856	1189.81248107685	1326.22	0.298262	0.138779	2.14918	0.0316197	0.955591	Not DEG
CCNT2	3690.33	3920.82	4507.73	4143.62	3805.57647762722	4325.67683219429	4065.63	-0.184	0.0856177	-2.14909	0.0316273	0.955591	Not DEG
MCOLN1	2706.39	3067.67	2378.74	2546.84	2887.03120353667	2462.78785392573	2674.91	0.229397	0.106867	2.14657	0.0318277	0.955591	Not DEG
A4GALT	2750.81	2650.27	2375.38	2322.84	2700.54135039058	2349.1063217968	2524.82	0.201109	0.0936992	2.14632	0.0318474	0.955591	Not DEG
MRPS10	5581.59	5713.35	6297.38	6137.86	5647.46950612153	6217.62264226003	5932.55	-0.13843	0.064525	-2.14536	0.0319238	0.955591	Not DEG
HTD2	1490.35	1287.06	951.943	1205.43	1388.70589864183	1078.68834916271	1233.7	0.362514	0.169002	2.14502	0.0319511	0.955591	Not DEG
PTPRU	1123.87	899.936	738.036	808.852	1011.90226188461	773.443949028536	892.673	0.38604	0.180082	2.14369	0.0320579	0.955591	Not DEG
CACTIN	3218.35	3455.72	2826.71	2996.59	3337.03404106202	2911.64926449986	3124.34	0.196657	0.0918279	2.14159	0.0322268	0.955591	Not DEG
IL4R	5339.49	5060.19	5738.54	5777.89	5199.83820833088	5758.21237799295	5479.03	-0.147515	0.0689047	-2.14086	0.0322854	0.955591	Not DEG
FYN	10365.8	9860.76	9744.53	7790.43	10113.2827107291	8767.48346092583	9440.38	0.206448	0.0964728	2.13996	0.0323577	0.955591	Not DEG
NUCKS1	52148.8	51624.8	54170	54618.4	51886.7992580113	54394.2350394354	53140.5	-0.0681419	0.0318441	-2.13986	0.0323662	0.955591	Not DEG
TSEN15	4941.91	4828.1	5375.68	5422.27	4885.00438218806	5398.97524346581	5141.99	-0.144542	0.0675561	-2.13959	0.0323882	0.955591	Not DEG
B4GALT2	8891	8936.06	8083.67	8330.83	8913.53033500002	8207.25186983366	8560.39	0.118904	0.0556025	2.13846	0.0324793	0.955591	Not DEG
PISD	2902.96	2930.07	2557.93	2559.04	2916.51176537631	2558.48372473244	2737.5	0.18901	0.0885202	2.13522	0.032743	0.961595	Not DEG
EEF1B2	15049	15968.6	16578.4	16824.6	15508.7715003678	16701.5067384578	16105.1	-0.106739	0.0500299	-2.1335	0.0328835	0.963966	Not DEG
MGAT4B	9073.13	9139.71	8330.06	8480.75	9106.42239363725	8405.402756228	8755.91	0.115472	0.0541723	2.13157	0.0330421	0.966856	Not DEG
OSBPL5	4706.48	4837.27	4369.98	4193.31	4771.87373134895	4281.64180140805	4526.76	0.156876	0.0736433	2.13021	0.0331539	0.968371	Not DEG
GNA11	19224.6	18187.7	17701.7	17059.1	18706.1447683068	17380.3842596285	18043.3	0.106039	0.0498579	2.12681	0.0334355	0.970858	Not DEG
UTP20	7078.6	6657.32	7417.31	7701.53	6867.95964435506	7559.42139470971	7213.69	-0.138915	0.0653216	-2.12663	0.033451	0.970858	Not DEG
HSPA9	28091.2	28865.8	30169.9	30057.4	28478.4978771307	30113.6348801098	29296.1	-0.080431	0.037834	-2.12589	0.0335121	0.970858	Not DEG
CKB	5257.31	5614.28	5092.33	4433	5435.79258824804	4762.6661966904	5099.23	0.191601	0.0902175	2.12377	0.0336895	0.973219	Not DEG
FOXC2	8871.01	7904.02	7036.54	7824.43	8387.51724456654	7430.4812056382	7909	0.174098	0.0821101	2.1203	0.0339804	0.97723	Not DEG
OSBPL2	4255.6	3952.01	3536.75	3711.31	4103.80469936586	3624.02722086238	3863.92	0.178651	0.0842679	2.12004	0.0340027	0.97723	Not DEG
C6orf226	324.278	443.088	225.106	273.685	383.68298790993	249.395696740575	316.539	0.621197	0.293169	2.1189	0.0340988	0.978246	Not DEG
ENTPD4	10378	10802	11531.9	11346.6	10589.9993007691	11439.2701419165	11014.6	-0.110998	0.0524421	-2.11657	0.034296	0.981645	Not DEG
LTBP3	10029.3	9425.02	8970.66	8879.07	9727.16120322632	8924.865940248	9326.01	0.123981	0.0586955	2.11227	0.0346631	0.981645	Not DEG
TUBB3	14441.5	14774.2	14012.6	12818.7	14607.8331175727	13415.668576356	14011.8	0.123252	0.0583792	2.11123	0.0347523	0.981645	Not DEG
MDGA1	1226.04	1319.17	1040.42	1044.19	1272.60526978138	1042.30194641027	1157.45	0.288428	0.136636	2.11093	0.0347787	0.981645	Not DEG
COL18A1	10184.8	10690.1	9635.9	9631.27	10437.4228161838	9633.58481583278	10035.5	0.115848	0.0548955	2.11033	0.0348301	0.981645	Not DEG
HSPA12A	4059.03	3836.42	3325.08	3615.43	3947.7276699794	3470.25514026487	3708.99	0.18513	0.0877618	2.10946	0.034905	0.981645	Not DEG
ACTR2	76258.7	73237	78673	78522.3	74747.8448151724	78597.6638547998	76672.8	-0.0725169	0.0343778	-2.10941	0.034909	0.981645	Not DEG
TCAF1	11808.4	11337.7	13049.5	12155.4	11573.0593014789	12602.4506641442	12087.8	-0.122773	0.0582149	-2.10897	0.0349473	0.981645	Not DEG
ABCA5	696.31	725.636	914.985	882.939	710.973135021672	898.961972564396	804.968	-0.33785	0.160289	-2.10776	0.0350515	0.981645	Not DEG
TYW5	1086.11	1182.48	1361.84	1394.57	1134.29736235113	1378.20550220848	1256.25	-0.280569	0.133125	-2.10755	0.0350696	0.981645	Not DEG
TBC1D9	6386.73	6335.33	5700.46	5888.58	6361.02804935929	5794.52063292909	6077.77	0.134269	0.0637722	2.10545	0.035252	0.985038	Not DEG
CD83	453.101	342.177	492.77	667.652	397.639325010474	580.211069173701	488.925	-0.548044	0.260438	-2.10432	0.0353508	0.9855	Not DEG
COMMD6	2592.01	2131.96	1933	1992.5	2361.98176673821	1962.74989364883	2162.37	0.266192	0.126565	2.1032	0.0354484	0.9855	Not DEG
CCDC71L	7106.36	6903.18	6017.4	6595.46	7004.76842730243	6306.4281674908	6655.6	0.150872	0.0717361	2.10316	0.0354518	0.9855	Not DEG
HHIPL1	3432.69	3059.41	2865.91	2759.51	3246.05037630017	2812.70939302341	3029.38	0.206449	0.0982652	2.10093	0.0356467	0.989212	Not DEG
GPRC5A	4200.07	4278.59	4682.44	4724.99	4239.33223873113	4703.71286261273	4471.52	-0.14991	0.0714384	-2.09845	0.0358651	0.992561	Not DEG
RPS9	27217.2	26695.3	25037.2	25809.2	26956.2558672968	25423.2003473629	26189.7	0.084272	0.0401646	2.09817	0.0358905	0.992561	Not DEG
AVPI1	3066.21	2904.38	2682.24	2525.92	2985.29350146087	2604.07943580657	2794.69	0.197284	0.0940814	2.09694	0.0359985	0.993842	Not DEG
CHFR	2460.96	3350.22	3523.31	3586.67	2905.59060285779	3554.98764993137	3230.29	-0.29027	0.138542	-2.09517	0.0361559	0.99532	Not DEG
RPL39	18619.4	19922.4	20239.4	21416.3	19270.8912787736	20827.8522832178	20049.4	-0.11209	0.053505	-2.09495	0.0361755	0.99532	Not DEG
TMEM203	3479.33	3399.76	2844.63	3158.71	3439.54310234592	3001.66827364848	3220.61	0.195599	0.093407	2.09405	0.0362552	0.995541	Not DEG
FSTL1	309369	311114	317831	332943	310241.899024129	325387.117826273	317815	-0.0687858	0.0328573	-2.09347	0.036307	0.995541	Not DEG
ACER3	3682.56	3241.97	3191.81	2604.36	3462.2642681848	2898.08648266038	3180.18	0.257122	0.122899	2.09214	0.0364261	0.996638	Not DEG
NAV3	11636.3	11406.5	12219.6	12537.2	11521.3934904726	12378.3977663119	11949.9	-0.103768	0.0496332	-2.0907	0.0365546	0.996638	Not DEG
SSBP4	5638.22	5086.79	4912.02	4584.66	5362.50794481359	4748.34151527839	5055.42	0.175471	0.0839347	2.09057	0.0365667	0.996638	Not DEG
PXYLP1	322.057	400.889	460.292	577.005	361.473034393886	518.64842722395	440.061	-0.520802	0.249157	-2.09026	0.0365943	0.996638	Not DEG
RBMX	21595.6	22140.6	23128.8	23224.9	21868.1130444097	23176.8587837202	22522.5	-0.0837747	0.0401324	-2.08746	0.0368466	0.999729	Not DEG
MRPS5	3099.52	3674.05	3926.48	3932.7	3386.78654936267	3929.58972850887	3658.19	-0.213781	0.102473	-2.08621	0.0369592	0.999729	Not DEG
ZFP36L2	14761.3	13899	13200.6	13372.2	14330.1677605865	13286.4285318908	13808.3	0.108812	0.0521751	2.08551	0.0370232	0.999729	Not DEG
TRIM39	2003.42	2240.21	1822.13	1778.95	2121.8126450095	1800.54124104122	1961.18	0.237647	0.114001	2.08461	0.0371049	0.999729	Not DEG
THBS1	1.24181e+06	1.19783e+06	1.25776e+06	1.29924e+06	1219818.59382504	1278501.64132205	1.24916e+06	-0.0677959	0.0325387	-2.08355	0.0372013	0.999729	Not DEG
NEXN	17688.7	18573	19155.3	19658.2	18130.8515951749	19406.7881572429	18768.8	-0.0980516	0.0470735	-2.08295	0.0372561	0.999729	Not DEG
VTA1	7579.45	7596.71	8302.06	8158.25	7588.07816550095	8230.15611035611	7909.12	-0.117046	0.0562517	-2.08075	0.0374564	0.999729	Not DEG
TLNRD1	3192.81	3286	2984.62	2628.77	3239.40647720762	2806.69522216811	3023.05	0.207827	0.0999287	2.07975	0.0375482	0.999729	Not DEG
AP2A1	18674.9	18127.1	17285	17280.5	18401.0124910661	17282.7710018966	17841.9	0.0903277	0.0434495	2.07891	0.0376254	0.999729	Not DEG
SPICE1	1445.93	1613.65	1857.97	1788.54	1529.7861492983	1823.25400816549	1676.52	-0.252221	0.121422	-2.07723	0.0377805	0.999729	Not DEG
KLF16	2924.06	2875.94	2535.53	2566.01	2899.99962847718	2550.77083007533	2725.39	0.184905	0.0890511	2.07639	0.037858	0.999729	Not DEG
NRIP1	6351.19	5772.98	6924.54	6580.64	6062.08678407455	6752.59223520375	6407.34	-0.15578	0.0750651	-2.07526	0.037962	0.999729	Not DEG
TMEM205	1690.25	1656.76	1330.48	1469.53	1673.5038918159	1400.00559037478	1536.75	0.256466	0.123604	2.07491	0.0379952	0.999729	Not DEG
VIPAS39	2271.06	2261.31	2599.36	2585.19	2266.18269275628	2592.27659993826	2429.23	-0.193941	0.0935127	-2.07396	0.0380832	0.999729	Not DEG
CSNK1G1	4543.23	4763.88	3925.36	4320.56	4653.5542470939	4122.9625510101	4388.26	0.17425	0.0840193	2.07393	0.0380857	0.999729	Not DEG
IQGAP3	14984.5	14460.4	15644.3	15833.6	14722.4911638391	15738.9856396359	15230.7	-0.0965474	0.0466191	-2.07098	0.0383602	0.999729	Not DEG
SNAPC3	8020.34	6432.57	6300.74	6209.34	7226.4522627582	6255.03847091176	6740.75	0.207874	0.100474	2.06893	0.0385523	0.999729	Not DEG
SACM1L	6862.04	6805.02	7506.91	7363.34	6833.529713579	7435.12674226452	7134.33	-0.121637	0.0588254	-2.06776	0.0386626	0.999729	Not DEG
EXOC8	2958.48	2941.07	3415.79	3255.46	2949.77951607346	3335.62535366374	3142.7	-0.177021	0.0856217	-2.06747	0.0386897	0.999729	Not DEG
CD59	106862	116912	118346	120350	111886.883289301	119347.710620947	115617	-0.0930856	0.0450848	-2.06468	0.0389532	0.999729	Not DEG
DDR2	37517.4	36398.3	38230	40238.7	36957.8841306178	39234.3393909701	38096.1	-0.086441	0.041906	-2.06274	0.0391378	0.999729	Not DEG
MEPCE	5117.38	5011.57	4047.44	4785.13	5064.47379127509	4416.28242474823	4740.38	0.196742	0.0954023	2.06224	0.0391851	0.999729	Not DEG
FLOT1	16901.3	18755.5	20013.2	18917.4	17828.4422524616	19465.288957409	18646.9	-0.126355	0.0613207	-2.06056	0.0393453	0.999729	Not DEG
COL5A3	20508.4	19406.9	20514.9	23261.5	19957.6277057785	21888.2011131197	20922.9	-0.133563	0.0648193	-2.06054	0.0393465	0.999729	Not DEG
CCDC142	1272.68	1337.52	1082.97	1077.31	1305.10031427302	1080.14122011585	1192.62	0.273307	0.132785	2.05826	0.0395649	0.999729	Not DEG
TPGS1	1214.93	1158.63	1005.7	930.877	1186.78305913984	968.288467262305	1077.54	0.293984	0.142879	2.05757	0.0396312	0.999729	Not DEG
TMEM161A	1492.57	1729.23	1453.67	1018.91	1610.90157625358	1236.2912095905	1423.6	0.383747	0.186666	2.05579	0.0398025	0.999729	Not DEG
DUSP1	11825.1	11301	12996.8	12135.4	11563.0410542785	12566.1087536695	12064.6	-0.119884	0.0583236	-2.0555	0.039831	0.999729	Not DEG
ITGA7	8053.65	7507.72	8657.08	8382.25	7780.68670085236	8519.6670734973	8150.18	-0.131046	0.0638429	-2.05263	0.0401088	0.999729	Not DEG
CCT8	25398.1	25781.6	27589.5	26632.9	25589.8736357818	27111.1984368307	26350.5	-0.0831161	0.04051	-2.05174	0.040195	0.999729	Not DEG
ZC3H7A	8246.89	9014.04	9773.65	9240.79	8630.46112265212	9507.22047484996	9068.84	-0.139022	0.0677689	-2.05141	0.0402272	0.999729	Not DEG
CLIP2	9349.66	8696.63	8035.52	8420.61	9023.14108658115	8228.0611312257	8625.6	0.132545	0.0646334	2.05072	0.0402944	0.999729	Not DEG
TMEM256	1450.37	1767.76	1282.32	1338.79	1609.0659531911	1310.55643473977	1459.81	0.296607	0.14471	2.04966	0.0403975	0.999729	Not DEG
NENF	3492.66	2997.03	2104.35	3039.3	3244.84458323937	2571.8253716553	2908.33	0.334112	0.163021	2.0495	0.0404135	0.999729	Not DEG
CCDC80	45776.6	40376	45997.9	47480.8	43076.2843703567	46739.3615318799	44907.8	-0.117909	0.0576225	-2.04624	0.0407328	0.999729	Not DEG
ZNF804A	1603.62	1686.12	1997.96	1868.73	1644.87059505432	1933.34377059393	1789.11	-0.232281	0.113654	-2.04376	0.0409776	0.999729	Not DEG
KIAA0930	5814.8	6127.09	5447.35	5403.97	5970.94241013385	5425.66120485996	5698.3	0.138497	0.0677711	2.0436	0.0409936	0.999729	Not DEG
ARL5B	3892.45	3582.31	4333.02	4101.79	3737.38185021117	4217.40349007522	3977.39	-0.174432	0.085384	-2.04292	0.0410606	0.999729	Not DEG
HERPUD1	5257.31	5341.82	6184.27	5620.13	5299.56378077918	5902.19845403627	5600.88	-0.154777	0.0759052	-2.03908	0.0414417	0.999729	Not DEG
KIF7	4702.04	4642.79	4357.66	3984.12	4672.41188190521	4170.88920689048	4421.65	0.164365	0.0806465	2.0381	0.0415403	0.999729	Not DEG
CHST12	2489.84	2593.39	2204.03	2233.93	2541.61429813473	2218.97946162717	2380.3	0.19598	0.0961648	2.03796	0.0415541	0.999729	Not DEG
KIF9	174.355	172.465	231.826	317.265	173.40994371675	274.545695778882	223.978	-0.664964	0.326544	-2.03637	0.0417133	0.999729	Not DEG
DGKQ	2249.96	2373.23	1946.44	2047.41	2311.59184942152	1996.92514299027	2154.26	0.210983	0.10372	2.03416	0.041935	0.999729	Not DEG
CAPN5	3429.35	3610.75	3152.61	3101.18	3520.05295782455	3126.89595205801	3323.47	0.171304	0.0842174	2.03407	0.0419443	0.999729	Not DEG
BAG1	2690.84	2764.02	3170.53	3018.38	2727.4333832435	3094.45403162324	2910.94	-0.181589	0.0892955	-2.03358	0.0419943	0.999729	Not DEG
ACVR1B	1218.26	1097.17	1577.99	1300.44	1157.71712134735	1439.2121718376	1298.46	-0.313483	0.154224	-2.03265	0.0420875	0.999729	Not DEG
PRICKLE4	322.057	321.995	236.306	196.983	322.026308998862	216.644606400072	269.335	0.573774	0.282293	2.03255	0.0420982	0.999729	Not DEG
KIRREL3	3051.77	2734.67	2498.57	2524.18	2893.21864889766	2511.37334787508	2702.3	0.203575	0.100262	2.03043	0.0423124	0.999729	Not DEG
MDN1	8018.12	7841.64	8411.81	8820.67	7929.87858336923	8616.24386685584	8273.06	-0.12017	0.0591986	-2.02994	0.0423622	0.999729	Not DEG
RSC1A1	99.9488	68.8024	152.311	157.761	84.3756156280735	155.035949945681	119.706	-0.881199	0.434862	-2.02639	0.0427252	0.999729	Not DEG
TASOR	9289.69	9158.06	9873.33	9975.55	9223.87392088423	9924.44026793164	9574.16	-0.105766	0.0522469	-2.02435	0.0429341	0.999729	Not DEG
PLXNA1	25710.2	24126.7	22734.6	23759.2	24918.4409554758	23246.8984959376	24082.7	0.0998785	0.0493441	2.02412	0.0429575	0.999729	Not DEG
ZNF860	67.7431	88.0671	182.549	118.539	77.9050928056392	150.543860253234	114.224	-0.945747	0.467277	-2.02395	0.0429751	0.999729	Not DEG
IGFBP4	318507	296690	291413	291296	307598.340687185	291354.484135647	299476	0.07825	0.0386672	2.02368	0.0430029	0.999729	Not DEG
HS6ST1	11217.6	11213.9	10581.1	10319	11215.732875574	10450.045779148	10832.9	0.102188	0.0505128	2.02301	0.0430717	0.999729	Not DEG
BTBD2	7354.01	6945.38	6756.55	6109.1	7149.69330035396	6432.82730933371	6791.26	0.152735	0.0755232	2.02236	0.0431393	0.999729	Not DEG
SLC19A1	1262.69	1262.3	1567.91	1448.61	1262.49088012964	1508.25915814822	1385.38	-0.255997	0.126588	-2.0223	0.0431459	0.999729	Not DEG
SLC4A7	13169.9	12907.3	14439.3	13628.5	13038.6280679994	14033.877686661	13536.3	-0.105923	0.0523892	-2.02184	0.0431929	0.999729	Not DEG
PTGIS	2112.25	1924.63	2300.34	2385.59	2018.44231408314	2342.96646639359	2180.7	-0.21593	0.106869	-2.02052	0.0433297	0.999729	Not DEG
ARFGAP3	10003.8	9864.43	10622.6	10706.8	9934.09905404978	10664.6973225998	10299.4	-0.102515	0.0507423	-2.02031	0.0433514	0.999729	Not DEG
SNX2	5853.67	6037.18	6372.42	6663.44	5945.42598001686	6517.93021107531	6231.68	-0.132757	0.0657394	-2.01944	0.0434412	0.999729	Not DEG
ASNS	5446.1	5210.64	5544.79	6609.4	5328.36822468898	6077.09523598969	5702.73	-0.190429	0.094312	-2.01913	0.0434734	0.999729	Not DEG
GTF3C2	4389.97	4466.65	4951.22	4829.58	4428.31358676388	4890.40126678991	4659.36	-0.142893	0.070847	-2.01693	0.0437033	0.999729	Not DEG
XRCC6	37910.6	37896.4	39189.8	40639.6	37903.4792099783	39914.7003941787	38909.1	-0.0747146	0.0370606	-2.01601	0.0437988	0.999729	Not DEG
ESPL1	4836.41	4939.1	5474.23	5292.4	4887.75425018676	5383.31748249591	5135.54	-0.138946	0.0689245	-2.01591	0.0438093	0.999729	Not DEG
POC1B-GALNT4	279.857	188.977	501.73	280.658	234.416992344884	391.193815077965	312.805	-0.738533	0.366755	-2.01369	0.0440416	0.999729	Not DEG
CBX6	16120.6	15777.8	14961.2	15015.2	15949.2021064549	14988.1861970882	15468.7	0.0895368	0.0444711	2.01337	0.0440757	0.999729	Not DEG
GNB2	19303.4	18064.8	17510.1	17338.9	18684.1055161146	17424.5231057294	18054.3	0.100528	0.0499448	2.01278	0.0441378	0.999729	Not DEG
RRP15	3018.45	3071.34	3561.39	3320.83	3044.89712223307	3441.10627945841	3243	-0.175873	0.0874551	-2.01101	0.0443244	0.999729	Not DEG
WASF1	1451.48	1663.18	1750.45	2008.18	1557.33137902914	1879.31985245554	1718.33	-0.271196	0.134935	-2.00983	0.0444488	0.999729	Not DEG
TMEM120B	2232.19	2109.02	1899.41	1849.55	2170.60684956762	1874.4790441661	2022.54	0.211502	0.105335	2.0079	0.044654	0.999729	Not DEG
PRRX2	16662.6	12975.2	11396.4	11677.8	14818.8983002352	11537.1197422298	13178	0.361068	0.179908	2.00696	0.0447538	0.999729	Not DEG
ZNF638	10565.7	11065.3	11862.3	11473.8	10815.482100525	11668.0875993545	11241.8	-0.109081	0.0543599	-2.00664	0.0447882	0.999729	Not DEG
DVL1	8617.81	8116.85	7602.1	7755.57	8367.3298491231	7678.83569017419	8023.08	0.123478	0.0615827	2.00507	0.0449554	0.999729	Not DEG
E2F8	1359.3	1412.74	1684.38	1594.17	1386.02345632567	1639.27492891002	1512.65	-0.241395	0.120398	-2.00497	0.0449659	0.999729	Not DEG
PCM1	15186.7	15083.3	16078.9	16067.2	15134.9961668182	16073.0480571927	15604	-0.0867854	0.0433779	-2.00068	0.0454268	0.999729	Not DEG
ACCS	708.526	610.966	866.828	818.44	659.745760763176	842.633922439491	751.19	-0.353612	0.17688	-1.99917	0.0455901	0.999729	Not DEG
ZBTB18	2413.21	2585.14	2220.83	2124.98	2499.17244454459	2172.9034542555	2336.04	0.202583	0.101351	1.99883	0.045627	0.999729	Not DEG
HACL1	2191.1	2501.66	2068.52	1929.74	2346.37807905844	1999.12793145542	2172.75	0.232151	0.116155	1.99863	0.0456479	0.999729	Not DEG
RPL31	19920.9	22018.6	22082.8	23460.2	20969.7593621908	22771.5173067747	21870.6	-0.118865	0.0594967	-1.99784	0.0457337	0.999729	Not DEG
HEXIM1	6201.27	6212.4	5707.18	5675.04	6206.83426843659	5691.10844610583	5948.97	0.125206	0.0627096	1.99659	0.0458695	0.999729	Not DEG
CSNK1G2	7004.19	6674.75	6254.82	6267.73	6839.47145291921	6261.2787202701	6550.38	0.12716	0.0636909	1.99652	0.0458776	0.999729	Not DEG
CHCHD2	14993.4	15999.8	14633	14159.3	15496.6031609285	14396.1565117207	14946.4	0.106631	0.0534098	1.99646	0.0458834	0.999729	Not DEG
ARHGAP28	252.093	219.25	148.951	150.788	235.671748280095	149.869618764313	192.771	0.65211	0.32684	1.99519	0.0460217	0.999729	Not DEG
IPO8	8591.15	7936.13	8971.78	9061.24	8263.64281989841	9016.50894674158	8640.08	-0.126189	0.0632576	-1.99485	0.0460597	0.999729	Not DEG
NEURL4	2897.4	3040.15	2691.2	2525.92	2968.77735214237	2608.55916653299	2788.67	0.187394	0.0939558	1.99449	0.0460986	0.999729	Not DEG
NR5A2	56.6377	73.3893	141.112	111.566	65.0134558595526	126.338673484551	95.6761	-0.954504	0.478621	-1.99428	0.0461216	0.999729	Not DEG
XPO5	7177.43	7198.57	7744.33	7812.22	7188.00165837073	7778.27867674775	7483.14	-0.113906	0.0571168	-1.99427	0.0461223	0.999729	Not DEG
SDHAF4	471.98	441.253	586.845	612.74	456.616682376007	599.792588549391	528.205	-0.394366	0.19789	-1.99285	0.0462774	0.999729	Not DEG
FAM169A	285.409	222.003	117.593	183.909	253.705930713982	150.751113976868	202.229	0.746158	0.374471	1.99256	0.0463092	0.999729	Not DEG
RGS5	229.882	229.341	135.512	155.146	229.611837085434	145.329042774021	187.47	0.658312	0.330466	1.99207	0.0463632	0.999729	Not DEG
C12orf4	3842.48	3676.8	3990.32	4561.12	3759.63898330412	4275.72250826074	4017.68	-0.186433	0.0936308	-1.99116	0.0464637	0.999729	Not DEG
EIF5B	17040.2	17263.9	17950.3	18496.4	17152.0328239236	18223.3376160521	17687.7	-0.0875097	0.0439547	-1.99091	0.046491	0.999729	Not DEG
TCEANC2	1473.69	1533.84	1202.81	1314.38	1503.76251927784	1258.59631198638	1381.18	0.256211	0.128823	1.98885	0.0467177	0.999729	Not DEG
NAA60	4148.99	3965.77	3618.5	3663.37	4057.37891377181	3640.93554264819	3849.16	0.155873	0.078402	1.98812	0.0467979	0.999729	Not DEG
RGS17	368.7	351.351	273.264	224.003	360.025547731672	248.633420262545	304.329	0.53582	0.269693	1.98678	0.0469471	0.999729	Not DEG
SBNO2	7061.94	7460.02	6858.47	6299.98	7260.97807416996	6579.22532669829	6920.1	0.142921	0.0719701	1.98585	0.0470504	0.999729	Not DEG
FGD1	2817.45	2842.92	2535.53	2463.16	2830.18101735818	2499.34595573071	2664.76	0.179663	0.0904785	1.9857	0.0470671	0.999729	Not DEG
UQCR11	5438.33	5798.67	5105.77	5088.45	5618.49703583411	5097.11041572209	5357.8	0.140858	0.0710462	1.98263	0.0474092	0.999729	Not DEG
TEDC2	941.74	1078.82	827.63	793.163	1010.2809531279	810.396783935151	910.339	0.319187	0.161059	1.9818	0.0475015	0.999729	Not DEG
NIBAN2	73155.9	69595.9	68226.3	67438.1	71375.9050351459	67832.1781071025	69604	0.0734167	0.0370538	1.98135	0.0475517	0.999729	Not DEG
PDHB	9143.09	7464.6	9077.05	9830	8303.84958440768	9453.5249283022	8878.69	-0.18764	0.0947149	-1.98111	0.0475794	0.999729	Not DEG
CENPQ	1891.25	1947.57	2265.62	2161.59	1919.41043072406	2213.60587672216	2066.51	-0.205158	0.1036	-1.9803	0.0476698	0.999729	Not DEG
CTPS1	19316.8	18713.3	19935.9	20450.5	19015.0575470394	20193.2305508444	19604.1	-0.0869766	0.0439367	-1.97959	0.0477498	0.999729	Not DEG
ANTKMT	1067.23	1099.92	899.306	878.581	1083.57629634735	888.9434236938	986.26	0.286064	0.14455	1.979	0.0478164	0.999729	Not DEG
PCNA	17746.5	18707.8	15651.1	17672.7	18227.1520733434	16661.8919196059	17444.5	0.129318	0.0653812	1.97791	0.0479388	0.999729	Not DEG
ADM	19108	19632.5	18679.4	17478.4	19370.2667939023	18078.8566087072	18724.6	0.099888	0.0505251	1.977	0.0480417	0.999729	Not DEG
COX18	1951.22	1820.05	1049.38	1765.01	1885.63815506969	1407.19160156897	1646.41	0.420638	0.212934	1.97544	0.0482181	0.999729	Not DEG
SNRPG	3022.9	3307.1	3239.97	4432.13	3164.99970008119	3836.04606498176	3500.52	-0.277971	0.140812	-1.97405	0.0483757	0.999729	Not DEG
KLF2	4499.92	3962.1	3814.49	3637.22	4231.00985915996	3725.85553169269	3978.43	0.183198	0.0928326	1.97343	0.0484469	0.999729	Not DEG
TMEM44	1378.18	1344.86	1154.65	1128.73	1361.52053436685	1141.69150309958	1251.61	0.254109	0.128789	1.97307	0.0484872	0.999729	Not DEG
C18orf25	3782.51	3662.12	4019.44	4296.16	3722.31541667676	4157.79721108123	3940.06	-0.160262	0.0813216	-1.97072	0.048756	0.999729	Not DEG
SETD5	12705.7	13520.1	14345.2	13894.3	13112.9248821189	14119.7607400938	13616.3	-0.106346	0.0539899	-1.96974	0.0488681	0.999729	Not DEG
GJA1	54394.4	54594.3	56155.7	58065.7	54494.3138776462	57110.6602602645	55802.5	-0.0677382	0.0344485	-1.96636	0.049257	0.999729	Not DEG
MEGF6	4260.04	4129.06	4718.28	4561.12	4194.55157459442	4639.70062978293	4417.13	-0.145461	0.07398	-1.96623	0.0492726	0.999729	Not DEG
PCDHGA9	274.304	391.715	213.907	224.875	333.009547307429	219.391008219836	276.2	0.603266	0.307518	1.96173	0.0497943	0.999729	Not DEG
NCBP2	7085.26	7628.81	7929.12	8153.02	7357.03641291269	8041.07249474937	7699.05	-0.128075	0.0652893	-1.96165	0.0498031	0.999729	Not DEG
KDM7A	578.593	657.751	834.35	752.198	618.171864181112	793.273793046093	705.723	-0.358184	0.182677	-1.96074	0.0499088	0.999729	Not DEG
CLEC11A	9573.98	9980.02	9213.69	8885.17	9777.00316661265	9049.42926434142	9413.22	0.111983	0.0571342	1.96001	0.0499952	0.999729	Not DEG
PINK1	10597.9	10557	9299.92	10142.9	10577.4746624689	9721.41187325531	10149.4	0.121311	0.0619126	1.95939	0.0500672	0.999729	Not DEG
LIMS1	7809.33	7038.03	8116.15	8214.03	7423.68143148957	8165.09315505442	7794.39	-0.137799	0.0703438	-1.95894	0.0501204	0.999729	Not DEG
RTF1	8409.03	8159.97	8848.59	9028.12	8284.4969709598	8938.35209649815	8611.42	-0.109895	0.0561084	-1.95862	0.0501579	0.999729	Not DEG
CD19	3.33163	13.7605	0	0	8.54605618881722	0	4.27303	5.5587	2.83819	1.95854	0.0501671	0.999729	Not DEG
B4GALNT1	2842.99	2855.76	2421.29	2593.03	2849.37381327596	2507.16418792935	2678.27	0.184041	0.0939763	1.95837	0.050186	0.999729	Not DEG
IGSF8	3579.28	3673.13	3299.32	3194.44	3626.204994289	3246.88257282931	3436.54	0.159838	0.0816788	1.95691	0.0503583	0.999729	Not DEG
ACSS2	2372.12	2459.46	2048.36	2165.95	2415.78786184717	2107.15142670566	2261.47	0.196931	0.100722	1.9552	0.0505591	0.999729	Not DEG
ELMOD2	3168.38	3363.98	3603.94	3721.77	3266.17855490858	3662.85484954902	3464.52	-0.165225	0.084523	-1.9548	0.0506072	0.999729	Not DEG
KMT5A	7147.45	6705.94	8065.76	7277.93	6926.69664559231	7671.84115237817	7299.27	-0.147198	0.0753117	-1.95452	0.0506394	0.999729	Not DEG
TVP23C-CDRT4	543.055	556.841	698.838	704.259	549.948074171921	701.54864471605	625.748	-0.35111	0.1797	-1.95386	0.0507174	0.999729	Not DEG
ADGRL2	15733.1	15714.5	16860.6	16509.1	15723.7633655054	16684.8572011474	16204.3	-0.0854752	0.0437528	-1.95359	0.0507492	0.999729	Not DEG
ZC3H13	11001	11356.1	11610.3	12676.7	11178.5508476774	12143.504720094	11661	-0.119702	0.0612802	-1.95335	0.0507777	0.999729	Not DEG
NDUFC2-KCTD14	0	0	241.905	0	0	120.952729613528	60.4764	-9.34714	4.78564	-1.95316	0.0508001	0.999729	Not DEG
HSPBP1	3050.66	2897.04	2804.31	2169.43	2973.85024282575	2486.87192282741	2730.36	0.258941	0.132647	1.95211	0.0509256	0.999729	Not DEG
CLMN	53.306	51.3725	24.6385	6.97286	52.3392539898608	15.8056916566321	34.0725	1.74319	0.893163	1.9517	0.0509736	0.999729	Not DEG
ASB2	335.384	325.665	199.348	250.152	330.524293962022	224.749762365614	277.637	0.553997	0.284118	1.94989	0.0511896	0.999729	Not DEG
RAVER1	7189.65	7230.68	6495.61	6771.52	7210.16354066111	6633.56620702753	6921.86	0.11997	0.061559	1.94886	0.0513119	0.999729	Not DEG
MTHFD2	10255.9	9662.61	10334.7	11574.1	9959.23537260527	10954.4109727837	10456.8	-0.137962	0.0708018	-1.94857	0.0513464	0.999729	Not DEG
DTD1	2771.91	2878.69	3105.57	3265.04	2825.30353234806	3185.30852147978	3005.31	-0.173156	0.0888918	-1.94794	0.0514218	0.999729	Not DEG
ERBB3	595.251	530.237	467.012	347.772	562.744014491068	407.39176804303	485.068	0.46784	0.240178	1.94789	0.0514284	0.999729	Not DEG
TRAF4	2703.06	2900.71	3114.53	3224.95	2801.88511082496	3169.7412672922	2985.81	-0.177779	0.0912764	-1.9477	0.0514507	0.999729	Not DEG
PIP5K1C	11559.6	11268.9	10781.6	10518.6	11414.2773545488	10650.078874702	11032.2	0.100016	0.0513566	1.94748	0.0514768	0.999729	Not DEG
CXorf38	2650.86	2713.57	2508.65	2027.36	2682.2160656565	2268.00475361656	2475.11	0.243198	0.124901	1.94712	0.0515205	0.999729	Not DEG
FLNB	46844.9	45240.8	47162.6	50775.5	46042.8503683121	48969.065721423	47506	-0.0890798	0.0457911	-1.94535	0.0517325	0.999729	Not DEG
MKI67	59605	58138.1	60241.2	64360.4	58871.5378782785	62300.7941030145	60586.2	-0.0818266	0.0420908	-1.94405	0.0518895	0.999729	Not DEG
B4GAT1	2637.54	2608.99	2431.37	2075.3	2623.26296681599	2253.33629719396	2438.3	0.220267	0.113313	1.94389	0.051909	0.999729	Not DEG
FBLN1	29619.3	28656.7	26419.2	28243.6	29137.9712602175	27331.3994394104	28234.7	0.0920651	0.0473687	1.94359	0.0519453	0.999729	Not DEG
MRPL12	5311.72	5510.62	5122.57	4557.64	5411.16971113726	4840.10526273347	5125.64	0.161693	0.0832099	1.94319	0.0519934	0.999729	Not DEG
WEE1	8215.79	8017.78	7408.35	7601.29	8116.78395221122	7504.82420169826	7810.8	0.112772	0.058083	1.94156	0.0521903	0.999729	Not DEG
OVOL3	0	0	12.3193	4.35804	0	8.33864984818576	4.16932	-5.48549	2.82573	-1.94127	0.052226	0.999729	Not DEG
ADAMTS9	201.008	167.878	302.382	257.124	184.443036548474	279.753097878482	232.098	-0.601273	0.310005	-1.93956	0.0524332	0.999729	Not DEG
CATSPER2	43.3111	45.8683	86.2348	98.4917	44.5897167071992	92.3632624871397	68.4765	-1.05095	0.542187	-1.93835	0.0525805	0.999729	Not DEG
TAF10	6796.52	6041.77	5443.99	5987.95	6419.14458290675	5715.96999915027	6067.56	0.166604	0.0859672	1.93799	0.0526244	0.999729	Not DEG
RHOA	83409.5	85352.6	88080.5	87817.1	84381.0600608318	87948.795185439	86164.9	-0.0596962	0.0308057	-1.93783	0.0526442	0.999729	Not DEG
RABL6	9529.56	8915.88	8538.37	8467.67	9222.72021146846	8503.01943531938	8862.87	0.116979	0.0603843	1.93725	0.0527148	0.999729	Not DEG
SERPINE1	194229	195961	202146	202392	195095.319768395	202268.677016179	198682	-0.0520862	0.0268867	-1.93725	0.052715	0.999729	Not DEG
POLRMT	3078.42	2729.16	2528.81	2533.76	2903.79305887596	2531.28628329533	2717.54	0.197473	0.101952	1.93693	0.0527536	0.999729	Not DEG
TWIST1	6895.36	6348.17	6161.87	5837.16	6621.7637864442	5999.51432816777	6310.64	0.142345	0.0734947	1.9368	0.0527697	0.999729	Not DEG
PRPF3	5166.24	5134.5	5627.66	5618.39	5150.36922331605	5623.02357461725	5386.7	-0.126698	0.0654237	-1.93657	0.0527977	0.999729	Not DEG
ZNF671	981.719	977.912	1179.29	1177.54	979.815599898861	1178.41578770996	1079.12	-0.266284	0.137505	-1.93654	0.0528019	0.999729	Not DEG
BRI3	9039.81	8571.87	7157.49	8510.38	8805.83957349017	7833.93533408244	8319.89	0.168065	0.0869437	1.93303	0.0532321	0.999729	Not DEG
NSMCE3	2639.76	2570.46	2153.63	2382.1	2605.10882923014	2267.86765966887	2436.49	0.199091	0.103018	1.93258	0.0532881	0.999729	Not DEG
EPHB2	1491.46	1424.67	1273.36	1179.29	1458.06359778552	1226.32456837719	1342.19	0.25013	0.129437	1.93245	0.0533041	0.999729	Not DEG
HLA-E	55107.3	55725.4	53708.6	52185.8	55416.353900821	52947.1998875679	54181.8	0.0658696	0.034102	1.93155	0.0534154	0.999729	Not DEG
LRRN4CL	176.576	271.54	107.514	153.403	224.058234145486	130.458276214197	177.258	0.778983	0.403428	1.93091	0.0534941	0.999729	Not DEG
SLC22A18	1160.52	1197.16	958.662	997.991	1178.83945365705	978.326790478533	1078.58	0.268786	0.139237	1.93042	0.0535549	0.999729	Not DEG
BAD	3618.15	3670.38	3298.2	3251.97	3644.2634352479	3275.08567179991	3459.67	0.154309	0.0799366	1.9304	0.0535575	0.999729	Not DEG
GRAMD4	978.388	967.821	845.549	708.617	973.104275123766	777.08325546064	875.094	0.32594	0.168876	1.93005	0.0536003	0.999729	Not DEG
SPRY4	3407.14	2861.26	3518.83	3715.67	3134.20364398942	3617.24677950887	3375.73	-0.207727	0.107775	-1.92742	0.0539274	0.999729	Not DEG
SPATA9	45.5322	24.7689	87.3547	75.8299	35.150553336537	81.5923243113299	58.3714	-1.2199	0.633431	-1.92586	0.0541221	0.999729	Not DEG
RPL17-C18orf32	680.762	1594.38	2518.73	2410	1137.57200141269	2464.3624154066	1800.97	-1.11494	0.579066	-1.92541	0.0541779	0.999729	Not DEG
PLEC	169894	163708	160241	159541	166800.833072228	159890.983413483	163346	0.0610109	0.031691	1.92518	0.054207	0.999729	Not DEG
TNNT2	0	0	17.9189	0.871608	0	9.39526547272368	4.69763	-5.65572	2.93791	-1.92508	0.0542189	0.999729	Not DEG
TBX3	5882.54	5989.48	5169.61	5601.82	5936.01152099558	5385.71706485115	5660.86	0.139915	0.0727012	1.92452	0.054289	0.999729	Not DEG
USP1	12258.2	11650.5	13529.9	12428.3	11954.3549617923	12979.0828825681	12466.7	-0.118492	0.061575	-1.92435	0.0543104	0.999729	Not DEG
FLYWCH1	4655.39	4926.25	4327.42	4351.07	4790.8234961922	4339.24360805395	4565.03	0.143098	0.0743644	1.92429	0.0543188	0.999729	Not DEG
DDX24	19104.7	19542.6	20843.1	20138.5	19323.6500608787	20490.7854477818	19907.2	-0.0843564	0.0438521	-1.92366	0.0543978	0.999729	Not DEG
ZNF774	74.4063	64.2156	139.992	115.924	69.3109653911648	127.957727243096	98.6343	-0.884577	0.45995	-1.9232	0.0544546	0.999729	Not DEG
ANKRD50	5952.51	6264.69	6761.03	6578.03	6108.59845815929	6669.52973738685	6389.06	-0.126285	0.065669	-1.92305	0.0544733	0.999729	Not DEG
FOXK1	4829.75	5010.65	4347.58	4565.48	4920.19988597962	4456.53079107636	4688.37	0.142623	0.0741818	1.92262	0.0545283	0.999729	Not DEG
ACSM3	21.1003	23.8515	41.4375	80.1879	22.4759056424702	60.8127244377404	41.6443	-1.43832	0.748522	-1.92155	0.0546621	0.999729	Not DEG
CLEC2B	493.081	444.005	362.858	326.853	468.542882389575	344.855601871443	406.699	0.442618	0.230432	1.92082	0.0547545	0.999729	Not DEG
ESF1	2868.53	3489.66	3643.14	3726.12	3179.09490096621	3684.63269157649	3431.86	-0.212272	0.110519	-1.92068	0.0547724	0.999729	Not DEG
SLC25A14	561.934	625.643	692.118	850.689	593.788897374247	771.403922009345	682.596	-0.378161	0.197094	-1.91869	0.0550241	0.999729	Not DEG
RDH8	7.7738	4.58683	25.7585	28.7631	6.1803121709914	27.2607584941788	16.7205	-2.15051	1.12133	-1.91783	0.055133	0.999729	Not DEG
CLPB	1916.8	1954.91	2191.71	2238.29	1935.85112952126	2214.99885197768	2075.42	-0.194369	0.101372	-1.91738	0.0551898	0.999729	Not DEG
ORAI3	1604.73	1436.59	1233.05	1314.38	1520.66413005034	1273.71540318807	1397.19	0.25453	0.132803	1.9166	0.0552887	0.999729	Not DEG
NAA25	4804.21	4981.3	5479.83	5270.61	4892.75079870009	5375.22221370319	5133.99	-0.135191	0.07054	-1.91652	0.0552987	0.999729	Not DEG
DOCK6	1913.46	2134.71	1801.97	1649.95	2024.08715540628	1725.96285196603	1875.03	0.231062	0.120591	1.91609	0.0553537	0.999729	Not DEG
FAM180A	20680.5	19647.2	20784.8	22625.2	20163.8696383909	21705.0160667484	20934.4	-0.10661	0.0556684	-1.91509	0.0554812	0.999729	Not DEG
PCDHGA10	425.338	544.915	357.259	346.9	485.126457390622	352.07926262443	418.603	0.463991	0.242433	1.91389	0.055634	0.999729	Not DEG
MPG	5232.88	4898.73	4532.37	4639.57	5065.8039977316	4585.96857899784	4825.89	0.143056	0.0747531	1.91372	0.0556562	0.999729	Not DEG
MED16	6226.81	6061.95	5846.05	5235.75	6144.38151644374	5540.8990463511	5842.64	0.149649	0.0782126	1.91336	0.0557023	0.999729	Not DEG
B3GNT4	131.044	13.7605	26.8784	6.97286	72.4022360375979	16.9256243382388	44.6639	2.10444	1.10033	1.91255	0.0558053	0.999729	Not DEG
PSMA5	8785.5	9358.96	8414.05	8345.65	9072.23237316511	8379.85060870844	8726.04	0.114864	0.0600641	1.91236	0.0558306	0.999729	Not DEG
RPL13A	81630.4	82907.8	79315.9	78770.7	82269.1259075895	79043.2886800838	80656.2	0.0577559	0.0302172	1.91136	0.0559584	0.999729	Not DEG
SNAPIN	2830.77	2832.83	3292.6	3082.88	2831.79875951988	3187.73986024117	3009.77	-0.170325	0.0892657	-1.90806	0.056383	0.999729	Not DEG
EHMT1	6134.64	6150.02	5614.22	5685.5	6142.32756665613	5649.86088805758	5896.09	0.120481	0.0631445	1.90802	0.0563888	0.999729	Not DEG
CDC42EP2	1853.5	1876.93	2115.55	2158.1	1865.21263261983	2136.82717097503	2001.02	-0.196204	0.102854	-1.90759	0.0564441	0.999729	Not DEG
CALD1	325703	305474	327210	336884	315588.385925479	332046.981742012	323818	-0.0733742	0.0384662	-1.9075	0.0564558	0.999729	Not DEG
PLS3	45520	44397.7	46953.2	47111.3	44958.8823689694	47032.2319161604	45995.6	-0.0651241	0.0341423	-1.90743	0.0564647	0.999729	Not DEG
AFTPH	3539.3	3484.15	3955.6	3835.95	3511.726565834	3895.77460716421	3703.75	-0.149594	0.0785039	-1.90557	0.0567064	0.999729	Not DEG
LRMP	0	1.83473	3.3598	27.0198	0.91736570686103	15.1898236383719	8.05359	-4.00031	2.09979	-1.9051	0.056767	0.999729	Not DEG
COMMD2	4311.13	4446.47	4713.8	4942.89	4378.7983138209	4828.34292512266	4603.57	-0.141143	0.0740905	-1.90501	0.0567793	0.999729	Not DEG
AGTRAP	2703.06	2886.95	2529.93	2388.21	2795.0048680235	2459.06697831789	2627.04	0.185559	0.0974492	1.90416	0.0568894	0.999729	Not DEG
SDF4	23680.1	22400.2	22035.8	21234.1	23040.1642012885	21634.9552537136	22337.6	0.0907733	0.047679	1.90384	0.0569309	0.999729	Not DEG
CIAO2B	2508.71	2439.28	2163.71	2192.97	2473.99518795344	2178.33788442437	2326.17	0.183313	0.0963114	1.90334	0.056996	0.999729	Not DEG
SORD	2606.44	2233.79	2181.63	1919.28	2420.11408814755	2050.45488363812	2235.28	0.239278	0.125766	1.90257	0.057097	0.999729	Not DEG
MT1F	81.0696	79.8108	14.5591	46.1952	80.4402006742026	30.3771754835398	55.4087	1.39355	0.732765	1.90177	0.0572012	0.999729	Not DEG
EP300	12203.7	11679	12891.5	12658.4	11941.3658449217	12774.9543295558	12358.2	-0.0974512	0.05125	-1.90149	0.0572382	0.999729	Not DEG
ZFP57	8.88434	4.58683	29.1182	27.8915	6.73558330011123	28.5048534967192	17.6202	-2.09149	1.10034	-1.90077	0.0573317	0.999729	Not DEG
FAM81A	53.306	48.6204	20.1588	17.4322	50.9632054295692	18.7954745318554	34.8793	1.44095	0.758121	1.90069	0.0573425	0.999729	Not DEG
TNS2	7487.28	8159.97	7206.77	7114.94	7823.62193379034	7160.85161726634	7492.24	0.128129	0.0674925	1.89842	0.0576408	0.999729	Not DEG
KLF17	8.88434	19.2647	58.2365	33.9927	14.0745089549995	46.114606496695	30.0946	-1.70049	0.895975	-1.89792	0.0577064	0.999729	Not DEG
TNS4	113.275	129.349	231.826	169.092	121.311937503926	200.459012401027	160.885	-0.721448	0.380155	-1.89778	0.0577256	0.999729	Not DEG
UTP14C	87.7328	82.5629	40.3176	40.9656	85.1478760092131	40.6415772027989	62.8947	1.06645	0.561994	1.89762	0.057746	0.999729	Not DEG
SSU72	8290.2	7824.21	7201.17	7586.48	8057.20503578841	7393.82176031185	7725.51	0.123403	0.0650469	1.89714	0.05781	0.999729	Not DEG
ZNF565	432.001	414.649	340.46	264.097	423.325118978208	302.278385624755	362.802	0.487998	0.257336	1.89634	0.0579145	0.999729	Not DEG
LSM8	3089.53	2937.4	3329.56	3414.96	3013.46677789588	3372.26008105805	3192.86	-0.16281	0.085882	-1.89574	0.0579945	0.999729	Not DEG
DHX9	28686.4	28310.8	29782.4	30009.5	28498.6200760135	29895.917305099	29197.3	-0.0691424	0.0364763	-1.89555	0.0580202	0.999729	Not DEG
ZNF235	154.365	233.928	245.265	384.379	194.146814572438	314.822201398492	254.485	-0.697128	0.36806	-1.89406	0.0582172	0.999729	Not DEG
PLK5	31.0952	17.4299	0	6.10126	24.2625658305351	3.05062813908815	13.6566	2.94687	1.55691	1.89278	0.0583877	0.999729	Not DEG
CHST1	24.4319	84.3976	11.1993	20.9186	54.4147873562437	16.0589598849074	35.2369	1.75651	0.928011	1.89277	0.0583884	0.999729	Not DEG
COPS3	6609.95	6434.4	7049.98	7068.74	6522.17529448287	7059.35871650078	6790.77	-0.114366	0.0604442	-1.8921	0.0584782	0.999729	Not DEG
PPM1F	7458.4	7451.76	6690.48	7048.69	7455.08172158487	6869.58602864589	7162.33	0.117632	0.0621726	1.89202	0.0584888	0.999729	Not DEG
ELAC2	9244.15	9425.93	9086.01	7627.44	9335.04319779203	8356.72790081781	8845.89	0.160302	0.0847396	1.89171	0.0585303	0.999729	Not DEG
KPNA2	34164.7	35362.6	36355.3	36683.4	34763.667650282	36519.3111394166	35641.5	-0.07101	0.0375377	-1.8917	0.058531	0.999729	Not DEG
GARS1	27424.8	26110.1	27650	29373.2	26767.4519079536	28511.6044577045	27639.5	-0.0913526	0.0483292	-1.89021	0.0587293	0.999729	Not DEG
TGFB1	13522	14250.4	12698.9	13201.4	13886.1607133527	12950.1460233164	13418.2	0.100676	0.0532889	1.88925	0.058858	0.999729	Not DEG
PCDHA2	11.1054	4.58683	0	0	7.8461255583509	0	3.92306	5.4296	2.87617	1.88779	0.0590542	0.999729	Not DEG
RAB27A	2638.65	2717.24	2254.42	2448.35	2677.94281464991	2351.38573585127	2514.66	0.187115	0.099129	1.88759	0.0590812	0.999729	Not DEG
NOXO1	0	22.9341	0	0	11.4670713357629	0	5.73354	5.98259	3.17012	1.88718	0.0591357	0.999729	Not DEG
RNF113B	12.216	3.66946	0	0	7.94271383404022	0	3.97136	5.44661	2.88828	1.88576	0.0593269	0.999729	Not DEG
TP53BP2	5018.54	5819.77	5939	6219.79	5419.15425465571	6079.39899107071	5749.28	-0.165534	0.0878608	-1.88405	0.0595578	0.999729	Not DEG
ODR4	2570.91	2553.03	2961.1	2813.55	2561.96704500954	2887.32638122362	2724.65	-0.172132	0.0913899	-1.88348	0.0596347	0.999729	Not DEG
SLC66A2	3741.42	3667.63	3348.6	3331.29	3704.52248201991	3339.94232294421	3522.23	0.149386	0.0793249	1.88322	0.0596712	0.999729	Not DEG
CSRNP2	4526.57	4730.85	5231.21	4970.78	4628.7125974336	5100.99310320965	4864.85	-0.139575	0.0741167	-1.88318	0.0596753	0.999729	Not DEG
UBE2V1	14929	15440.2	15740.7	16790.7	15184.6008948469	16265.655558762	15725.1	-0.0993708	0.0527856	-1.88254	0.059763	0.999729	Not DEG
DNAJC30	2291.05	1928.3	1781.81	1799	2109.67569728516	1790.4059452293	1950.04	0.235915	0.125348	1.88208	0.059825	0.999729	Not DEG
RGS4	6137.97	5406.95	5958.04	7298.85	5772.46026876477	6628.4437954631	6200.45	-0.200267	0.10644	-1.88151	0.0599029	0.999729	Not DEG
LBX2	346.489	388.963	219.507	289.374	367.726122139926	254.440337394213	311.083	0.529392	0.281376	1.88144	0.0599124	0.999729	Not DEG
TMEM189	3954.64	3921.74	3556.91	3569.23	3938.18968921117	3563.07055975807	3750.63	0.144328	0.0767216	1.8812	0.0599449	0.999729	Not DEG
NEFL	217.666	232.094	372.938	285.887	224.879903225407	329.412510004796	277.146	-0.548476	0.292089	-1.87777	0.0604127	0.999729	Not DEG
TCTE1	0	0	6.7196	8.71608	0	7.71783824351758	3.85892	-5.37842	2.8644	-1.87768	0.0604256	0.999729	Not DEG
ZCCHC10	1236.03	1254.04	1681.02	1351.86	1245.03622734989	1516.44151236382	1380.74	-0.283247	0.150884	-1.87725	0.0604844	0.999729	Not DEG
CTSV	56.6377	51.3725	26.8784	10.4593	54.0050673772203	18.6688404177177	36.337	1.54452	0.822763	1.87724	0.0604855	0.999729	Not DEG
OSBPL1A	3505.98	3341.05	3167.17	2914.66	3423.51390682525	3040.91345423633	3232.21	0.171336	0.0912948	1.87673	0.0605547	0.999729	Not DEG
TIMELESS	8564.5	8682.87	9395.12	9130.97	8623.68415549197	9263.04054515483	8943.36	-0.102914	0.0548424	-1.87653	0.0605822	0.999729	Not DEG
KIF5B	47895.5	46327	49853.8	48899.8	47111.2173549211	49376.8145876138	48244	-0.0677856	0.0361236	-1.87649	0.0605881	0.999729	Not DEG
CCDC153	8.88434	46.7857	6.7196	0	27.8349945579149	3.35979804482023	15.5974	3.09191	1.64786	1.87632	0.0606117	0.999729	Not DEG
MAMLD1	12501.4	11598.3	12961	12961.7	12049.814416424	12961.3320416003	12505.6	-0.105488	0.0562265	-1.87613	0.0606379	0.999729	Not DEG
SIX1	11569.6	11071.7	12285.7	11961.1	11320.6579812233	12123.3693232854	11722	-0.0988865	0.0527385	-1.87503	0.060788	0.999729	Not DEG
PON2	7387.33	7513.23	6786.79	6996.4	7450.27612050104	6891.5948927628	7170.94	0.112319	0.0599159	1.87462	0.0608456	0.999729	Not DEG
MAPKAPK3	5497.18	5949.12	6313.06	6240.71	5723.15039364006	6276.88704537591	6000.02	-0.132774	0.0708412	-1.87425	0.0608957	0.999729	Not DEG
EFNB2	3772.51	4122.64	4210.95	4684.02	3947.5767689368	4447.48424420063	4197.53	-0.172168	0.0918858	-1.87372	0.0609695	0.999729	Not DEG
MASTL	7652.75	7658.17	8206.87	8251.51	7655.4578112027	8229.19000151389	7942.32	-0.104297	0.0556683	-1.87355	0.0609927	0.999729	Not DEG
KCNC4	687.426	778.843	621.563	510.762	733.134571487684	566.162474789536	649.649	0.375073	0.200431	1.87133	0.0612995	0.999729	Not DEG
PSMD14	8693.32	9263.56	9773.65	9618.19	8978.44185269139	9695.92361545355	9337.18	-0.110532	0.0590798	-1.87089	0.0613606	0.999729	Not DEG
SRRM2	63422	65299.9	66171.2	68842.2	64360.9417857954	67506.7201477385	65933.8	-0.0688779	0.0368164	-1.87085	0.0613659	0.999729	Not DEG
RHBDD2	2831.88	2860.35	3043.98	3403.63	2846.11451625192	3223.80321189488	3034.96	-0.180411	0.0965054	-1.86944	0.0615612	0.999729	Not DEG
BHMG1	4.44217	11.0084	0	0	7.72527875764551	0	3.86264	5.41211	2.89514	1.86938	0.06157	0.999729	Not DEG
MINPP1	3954.64	3684.14	3347.48	3489.05	3819.39083017267	3418.26288419983	3618.83	0.159399	0.0852758	1.86921	0.0615933	0.999729	Not DEG
PHF13	3523.75	3467.64	3767.45	4001.55	3495.69647866457	3884.5030256845	3690.1	-0.152684	0.0817127	-1.86855	0.0616852	0.999729	Not DEG
TRIM6-TRIM34	178.797	0	0	0	89.398651788293	0	44.6993	8.9419	4.78597	1.86836	0.0617122	0.999729	Not DEG
SNX16	807.364	880.671	1067.3	996.248	844.017650163413	1031.77191749672	937.895	-0.288634	0.154492	-1.86828	0.0617234	0.999729	Not DEG
NUDT14	403.127	309.152	228.466	262.354	356.139541476583	245.410143504678	300.775	0.534655	0.286221	1.86798	0.061765	0.999729	Not DEG
H2AC15	17.7687	34.8599	4.47973	6.97286	26.3142864962769	5.72629752217137	16.0203	2.19381	1.17477	1.86744	0.0618401	0.999729	Not DEG
TIGD1	396.464	394.467	571.166	481.999	395.465420070902	526.582456797683	461.024	-0.411896	0.220743	-1.86595	0.0620477	0.999729	Not DEG
SELENOP	46.6428	49.5377	22.3987	10.4593	48.0902615082808	16.4289750545043	32.2596	1.56098	0.838303	1.86207	0.0625927	0.999729	Not DEG
ARMC2	278.746	240.35	173.59	174.322	259.547961007873	173.95558679847	216.752	0.576356	0.309546	1.86194	0.0626115	0.999729	Not DEG
LOC389199	17.7687	34.8599	7.83953	3.48643	26.3142864962769	5.66298046510254	15.9886	2.23517	1.2008	1.8614	0.0626874	0.999729	Not DEG
LRRIQ1	0	0	13.4392	2.61482	0	8.02700814924967	4.0135	-5.42929	2.91834	-1.86041	0.0628282	0.999729	Not DEG
TMEM131	12176	11985.4	11006.7	11559.3	12080.6841397395	11282.982108928	11681.8	0.0981958	0.0527859	1.86027	0.0628478	0.999729	Not DEG
YIF1B	7218.52	7095.82	6976.06	5633.2	7157.17421056394	6304.6317172823	6730.9	0.183588	0.0987369	1.85936	0.0629757	0.999729	Not DEG
MCM3	14901.3	15032	15802.3	15864.1	14966.6052468423	15833.1940343846	15399.9	-0.0811852	0.0436731	-1.85893	0.0630368	0.999729	Not DEG
ABHD14A-ACY1	0	0	0	176.936	0	88.4682160335562	44.2341	-8.8963	4.78597	-1.85883	0.0630514	0.999729	Not DEG
DMPK	10860	10657	10076	10080.1	10758.5150799651	10078.0906580014	10418.3	0.0941547	0.0507144	1.85657	0.0633727	0.999729	Not DEG
YDJC	881.771	890.762	745.875	694.672	886.266327202177	720.273386811224	803.27	0.299958	0.161586	1.85634	0.0634049	0.999729	Not DEG
FAM107B	19711	20210.5	20369.3	22638.3	19960.7492146756	21503.8056146084	20732.3	-0.107644	0.0580085	-1.85566	0.0635017	0.999729	Not DEG
HIVEP1	3773.62	3722.67	3971.28	4401.62	3748.14631597022	4186.45094483092	3967.3	-0.160236	0.0863807	-1.855	0.063596	0.999729	Not DEG
ANPEP	23292.5	23235	22302.3	21945.3	23263.7759738474	22123.8433230385	22693.8	0.0725619	0.0391255	1.85459	0.0636545	0.999729	Not DEG
STARD13	11269.8	11243.2	11818.6	12179.9	11256.5084699525	11999.2501681577	11627.9	-0.0923859	0.0498257	-1.85418	0.0637129	0.999729	Not DEG
SERTAD2	9189.74	9306.68	9652.7	10282.4	9248.20614151919	9967.52991378752	9607.87	-0.108351	0.0584381	-1.85412	0.0637215	0.999729	Not DEG
DECR1	5248.42	5329.89	4950.1	4713.66	5289.15873465162	4831.87936580643	5060.52	0.130916	0.070668	1.85254	0.0639476	0.999729	Not DEG
CDC14A	568.598	502.716	742.515	639.76	535.657021789276	691.137834537021	613.397	-0.367468	0.19838	-1.85234	0.0639768	0.999729	Not DEG
MRPL47	3270.55	3347.47	3825.69	3561.39	3309.00720742586	3693.54024537206	3501.27	-0.157968	0.0853112	-1.85166	0.0640742	0.999729	Not DEG
LIME1	500.855	396.302	322.541	329.468	448.578271915027	326.004225662131	387.291	0.45903	0.247936	1.85141	0.064111	0.999729	Not DEG
ZBTB7A	7700.5	6197.72	5639.98	6436.83	6949.11136709348	6038.40317902377	6493.76	0.20194	0.109083	1.85124	0.0641349	0.999729	Not DEG
TTC14	4607.64	4762.96	4234.47	4303.13	4685.30128972942	4268.79718067443	4477.05	0.134375	0.0726182	1.85043	0.0642522	0.999729	Not DEG
RAB44	25.5425	38.5294	6.7196	10.4593	32.0359158138378	8.58944628325705	20.3127	1.89271	1.02371	1.84888	0.0644753	0.999729	Not DEG
APOBEC3C	8293.53	8287.48	7752.17	7690.2	8290.50569015818	7721.18587835161	8005.85	0.102696	0.0555487	1.84876	0.0644926	0.999729	Not DEG
TRADD	2036.73	1806.29	1600.38	1687.43	1921.51378921046	1643.90848347583	1782.71	0.224088	0.121229	1.84846	0.064536	0.999729	Not DEG
SCN11A	11.1054	11.0084	38.0777	33.9927	11.0569055323645	36.0352123622343	23.5461	-1.70383	0.922173	-1.84763	0.064656	0.999729	Not DEG
TOX	4270.03	4278.59	4962.42	4521.03	4274.31431986568	4741.72630716406	4508.02	-0.149145	0.0807387	-1.84725	0.0647104	0.999729	Not DEG
TUBGCP2	8307.97	8326.93	7705.14	7786.95	8317.44757753425	7746.04153824341	8031.74	0.102612	0.0555683	1.8466	0.0648052	0.999729	Not DEG
RPL4	84462.3	87626.8	89322.5	90298.6	86044.5318848917	89810.5319019591	87927.5	-0.061766	0.0334646	-1.84571	0.064934	0.999729	Not DEG
PCGF5	13239.9	11799.2	13779.7	13435	12519.5212621899	13607.3090195168	13063.4	-0.120433	0.0652627	-1.84536	0.0649852	0.999729	Not DEG
NCAPG2	14883.5	15372.3	15842.6	16292.1	15127.8922473991	16067.3325964096	15597.6	-0.0869268	0.0471059	-1.84535	0.0649871	0.999729	Not DEG
SGIP1	2548.69	2344.79	2655.36	2939.06	2446.74061469841	2797.21134904554	2621.98	-0.194184	0.105286	-1.84435	0.0651319	0.999729	Not DEG
VPS37A	5132.93	5132.66	5749.73	5464.98	5132.7937237356	5607.35839826775	5370.08	-0.127221	0.0690387	-1.84276	0.0653647	0.999729	Not DEG
GLRX	2567.57	2491.57	2086.43	2329.81	2529.56948044233	2208.12143802848	2368.85	0.195093	0.105878	1.84262	0.0653841	0.999729	Not DEG
ERI1	3391.6	3610.75	3840.25	3938.8	3501.17373943448	3889.52294840609	3695.35	-0.151554	0.0823142	-1.84117	0.0655973	0.999729	Not DEG
HNF4A	22.2108	0	0	0	11.1054225823966	0	5.55271	5.93011	3.22125	1.84093	0.0656317	0.999729	Not DEG
B4GALNT3	22.2108	0	0	0	11.1054225823966	0	5.55271	5.93011	3.22125	1.84093	0.0656317	0.999729	Not DEG
GALNT5	48103.1	47437.9	49456.2	50206.4	47770.5179915709	49831.2967624134	48800.9	-0.0610213	0.0331494	-1.8408	0.0656512	0.999729	Not DEG
NSMCE2	1981.21	1844.82	1594.78	1703.99	1913.01491259855	1649.38892814933	1781.2	0.212955	0.115727	1.84014	0.065747	0.999729	Not DEG
IRAK1	12017.2	12056	11493.9	11079	12036.5989479895	11286.4394522292	11661.5	0.0930895	0.0505912	1.84003	0.0657635	0.999729	Not DEG
TXLNB	8.88434	26.6036	0	3.48643	17.7439717824436	1.74321607947894	9.74359	3.29635	1.79346	1.83799	0.0660644	0.999729	Not DEG
TNFRSF8	35.5374	33.0252	0	11.3309	34.2812588553332	5.66545225830656	19.9734	2.56662	1.39689	1.83738	0.0661542	0.999729	Not DEG
SGTB	6337.86	5564.74	6965.98	6335.72	5951.30252279639	6650.85006023008	6301.08	-0.160398	0.0873697	-1.83585	0.0663796	0.999729	Not DEG
HOMER3	4385.53	4384.09	4101.19	3841.18	4384.81104543865	3971.18505558787	4178	0.143445	0.0781651	1.83515	0.066483	0.999729	Not DEG
STC2	131958	130815	134254	139707	131386.23890889	136980.368165326	134183	-0.0602142	0.0328153	-1.83494	0.0665142	0.999729	Not DEG
HCFC1	13782.9	13352.3	14759.6	14163.6	13567.5989151874	14461.6117283308	14014.6	-0.0919858	0.0501637	-1.83371	0.0666968	0.999729	Not DEG
HOOK3	9256.37	8505.81	9746.77	9510.12	8881.09227822154	9628.44472481042	9254.77	-0.116787	0.0637079	-1.83317	0.0667775	0.999729	Not DEG
PCDHGA8	123.27	115.588	164.63	221.388	119.429134864546	193.009273145008	156.219	-0.695063	0.379338	-1.83231	0.0669056	0.999729	Not DEG
RPS27L	10667.9	10747.9	10175.7	9877.93	10707.862777117	10026.8211297231	10367.3	0.0950487	0.0518807	1.83206	0.0669422	0.999729	Not DEG
CTDSPL2	5765.94	5737.21	6467.61	6075.11	5751.57026774461	6271.35963663153	6011.46	-0.124445	0.0679355	-1.83181	0.0669805	0.999729	Not DEG
NECAP1	3949.09	3688.73	4073.2	4458.28	3818.90788879423	4265.73514313556	4042.32	-0.160486	0.0876273	-1.83146	0.0670321	0.999729	Not DEG
CUL3	7992.57	7966.4	8393.9	8784.07	7979.48821546603	8588.98063656846	8284.23	-0.106501	0.0581532	-1.83138	0.0670437	0.999729	Not DEG
EPGN	5678.2	5535.38	6338.82	5921.71	5606.79362078943	6130.26199994206	5868.53	-0.128484	0.0701606	-1.83128	0.0670582	0.999729	Not DEG
CASTOR2	1169.4	1036.62	758.194	986.66	1103.01212333967	872.427363216423	987.72	0.336223	0.183603	1.83125	0.0670637	0.999729	Not DEG
CAVIN3	13252.1	12110.1	12175.9	11035.4	12681.1227319232	11605.668752785	12143.4	0.127964	0.0699285	1.82993	0.06726	0.999729	Not DEG
AUH	732.958	804.53	976.581	911.702	768.743807677651	944.141653964283	856.443	-0.295308	0.161438	-1.82923	0.0673655	0.999729	Not DEG
FUCA1	1540.32	1630.16	1357.36	1363.19	1585.24048663523	1360.27669212995	1472.76	0.221119	0.120892	1.82906	0.0673912	0.999729	Not DEG
CXCR6	42.2006	66.9677	21.2787	20.9186	54.5841512069812	21.0986569521377	37.8414	1.37383	0.75122	1.8288	0.067429	0.999729	Not DEG
UAP1	18024.1	17801.5	18630.1	19225.9	17912.791196434	18928.0051495507	18420.4	-0.0797483	0.043615	-1.82846	0.0674804	0.999729	Not DEG
IFT172	2502.05	2480.56	2715.84	2894.61	2491.30428958309	2805.22352643557	2648.26	-0.171753	0.0939664	-1.82782	0.0675772	0.999729	Not DEG
NUDT5	4348.88	4452.89	4948.98	4716.27	4400.88831218498	4832.62681152524	4616.76	-0.134525	0.0736114	-1.82751	0.0676237	0.999729	Not DEG
TCP11L2	299.846	317.409	407.655	425.345	308.627472149313	416.500109748858	362.564	-0.432326	0.236621	-1.82708	0.067687	0.999729	Not DEG
KCNH3	0	3.66946	14.5591	20.047	1.83473141372206	17.3030548874477	9.56889	-3.19624	1.74973	-1.82671	0.0677439	0.999729	Not DEG
MAPK14	9394.08	9069.99	8904.58	8000.49	9232.03585309216	8452.53747411191	8842.29	0.127634	0.069892	1.82616	0.0678268	0.999729	Not DEG
NME4	9906.04	9864.43	9284.24	9232.94	9885.23519468723	9258.59294774006	9571.91	0.0945008	0.0517597	1.82576	0.0678864	0.999729	Not DEG
ZNF768	3239.45	3145.65	2827.83	2897.23	3192.54938805579	2862.52757257551	3027.54	0.157026	0.0860202	1.82545	0.0679327	0.999729	Not DEG
LMO7	72203	72949.8	74728.6	76306.7	72576.426918503	75517.6485839815	74047	-0.0573443	0.031416	-1.82532	0.0679527	0.999729	Not DEG
BLOC1S6	7555.02	7122.43	7854.09	8025.77	7338.72316543674	7939.92736301457	7639.33	-0.114025	0.0624808	-1.82496	0.0680077	0.999729	Not DEG
BCS1L	1691.36	1676.03	1939.72	1918.41	1683.69150286706	1929.06635000473	1806.38	-0.196249	0.107586	-1.82412	0.0681345	0.999729	Not DEG
AFG3L2	6182.39	6064.7	6630	6605.92	6123.54671983924	6617.95940414868	6370.75	-0.112112	0.061475	-1.82369	0.0681982	0.999729	Not DEG
LRIG2	2420.98	2687.88	2387.7	1955.89	2554.43182203264	2171.79245918047	2363.11	0.235493	0.129148	1.82345	0.068236	0.999729	Not DEG
TMEM132E	0	0	4.47973	10.4593	0	7.46951360165031	3.73476	-5.33325	2.92563	-1.82294	0.068312	0.999729	Not DEG
LENEP	0	0	4.47973	10.4593	0	7.46951360165031	3.73476	-5.33325	2.92563	-1.82294	0.068312	0.999729	Not DEG
ABCA7	425.338	505.469	375.177	305.934	465.40309469311	340.555935143406	402.98	0.453248	0.248645	1.82288	0.0683222	0.999729	Not DEG
FAM89B	3008.46	2384.23	2331.7	2242.65	2696.34622485153	2287.17366467745	2491.76	0.236887	0.129971	1.82261	0.068363	0.999729	Not DEG
GSTM4	2160	2257.64	1974.44	1902.72	2208.82084843057	1938.58083421198	2073.7	0.188877	0.103637	1.82249	0.0683805	0.999729	Not DEG
COL4A5	8.88434	11.9258	38.0777	31.3779	10.4050461275554	34.7278003026251	22.5664	-1.73341	0.951335	-1.82208	0.0684431	0.999729	Not DEG
TCEAL2	23.3214	7.33893	0	2.61482	15.3301565389606	1.30741205960921	8.31878	3.48687	1.91414	1.82163	0.0685107	0.999729	Not DEG
CYP2J2	4.44217	0	16.799	20.9186	2.22108451647933	18.8587915889242	10.5399	-3.127	1.7167	-1.82152	0.0685285	0.999729	Not DEG
HES5	19.9898	25.6862	0	6.10126	22.8380002202114	3.05062813908815	12.9443	2.86253	1.57171	1.82129	0.0685629	0.999729	Not DEG
PLEKHG1	97.7277	83.4803	54.8767	31.3779	90.6039990247221	43.1272954146757	66.8656	1.07677	0.591511	1.82037	0.0687023	0.999729	Not DEG
GALK2	1632.5	1461.36	1324.88	1303.05	1546.93034532096	1313.96719087564	1430.45	0.234993	0.129121	1.81995	0.0687666	0.999729	Not DEG
CCDC146	240.988	212.829	146.711	152.531	226.908257014883	149.621294122445	188.265	0.599611	0.329585	1.81929	0.0688668	0.999729	Not DEG
C17orf113	67.7431	18.3473	10.0794	13.9457	43.0451959449201	12.0125613851461	27.5289	1.83262	1.00752	1.81894	0.0689211	0.999729	Not DEG
UBA3	8046.99	7604.96	6149.55	7648.36	7825.97545654127	6898.95545170824	7362.47	0.181197	0.0996496	1.81834	0.0690116	0.999729	Not DEG
FBXL17	3086.2	3105.28	2626.24	2872.82	3095.73992668631	2749.53111867455	2922.64	0.170444	0.093771	1.81766	0.0691165	0.999729	Not DEG
PLEKHB2	17080.1	17721.7	18746.6	18157.3	17400.9053284337	18451.945920634	17926.4	-0.0843179	0.0463932	-1.81746	0.069146	0.999729	Not DEG
PTPRN	1706.9	1744.83	1520.87	1467.79	1725.86651268202	1494.32826027161	1610.1	0.208299	0.114843	1.81378	0.0697122	0.999729	Not DEG
REEP4	4147.88	4304.28	3691.3	3942.28	4226.07761555855	3816.79064115872	4021.43	0.146665	0.0808636	1.81373	0.069719	0.999729	Not DEG
DGAT2	9.99488	29.3557	4.47973	0	19.675291471855	2.23986536321349	10.9576	3.18746	1.75748	1.81365	0.0697315	0.999729	Not DEG
OSBP	8372.38	7916.87	8639.16	8940.96	8144.62206753976	8790.05798878095	8467.34	-0.110489	0.0609419	-1.81302	0.0698286	0.999729	Not DEG
ZC3H10	1082.78	1046.71	1280.08	1240.3	1064.74648665605	1260.19064781289	1162.47	-0.243124	0.134111	-1.81286	0.0698537	0.999729	Not DEG
TEP1	5479.42	5156.51	5743.01	5867.67	5317.96407021018	5805.34005740275	5561.65	-0.126984	0.0700533	-1.81267	0.0698823	0.999729	Not DEG
PHEX	84.4012	82.5629	156.791	128.998	83.4820626218536	142.894282653193	113.188	-0.774178	0.427094	-1.81266	0.0698836	0.999729	Not DEG
LOXL2	66339.4	63743.2	67170.2	69015.7	65041.2542397216	68092.9351236892	66567.1	-0.066272	0.0365728	-1.81206	0.0699775	0.999729	Not DEG
TAPBP	14854.6	14844.8	14074.2	14012.8	14849.7125573195	14043.5182323217	14446.6	0.0805566	0.0444678	1.81157	0.0700522	0.999729	Not DEG
PCDHB14	31.0952	38.5294	64.9561	86.2892	34.8122714594369	75.6226457336993	55.2175	-1.11889	0.617891	-1.81083	0.0701678	0.999729	Not DEG
PRMT2	10002.7	10290.1	9538.47	9456.08	10146.3726269124	9497.27113618907	9821.82	0.0955856	0.0527912	1.81064	0.070197	0.999729	Not DEG
DUSP28	425.338	512.807	332.62	363.461	469.072557520554	348.040279504281	408.556	0.43076	0.237917	1.81055	0.0702102	0.999729	Not DEG
PLSCR1	15847.4	13061.5	16312.9	15734.3	14454.4454796837	16023.6038868304	15239	-0.148909	0.082279	-1.8098	0.0703266	0.999729	Not DEG
CACNB3	2508.71	2478.72	2279.06	2124.11	2493.71855065095	2201.58589995741	2347.65	0.180282	0.0996885	1.80845	0.070536	0.999729	Not DEG
TTC8	3139.5	2735.58	3264.6	3403.63	2937.54375095156	3334.11658103314	3135.83	-0.183577	0.101518	-1.80833	0.0705553	0.999729	Not DEG
C20orf27	3101.74	2805.3	2507.53	2690.65	2953.52442942221	2599.09164639662	2776.31	0.183462	0.101547	1.80668	0.0708126	0.999729	Not DEG
SPNS1	4733.13	4795.07	4349.82	4373.73	4764.10082719003	4361.77383938663	4562.94	0.127322	0.0705113	1.80569	0.0709662	0.999729	Not DEG
PLD5	0	21.0994	0	0	10.5497056289018	0	5.27485	5.86237	3.24698	1.80548	0.0709993	0.999729	Not DEG
PITX3	0	21.0994	0	0	10.5497056289018	0	5.27485	5.86237	3.24698	1.80548	0.0709993	0.999729	Not DEG
EREG	9288.58	7872.83	9918.12	9186.75	8580.70397209896	9552.43628358167	9066.57	-0.154947	0.0858362	-1.80515	0.0710512	0.999729	Not DEG
POMK	292.073	330.252	413.255	427.088	311.162134193501	420.171549492614	365.667	-0.432592	0.239724	-1.80454	0.0711469	0.999729	Not DEG
PTBP2	1491.46	1482.46	1368.56	1089.51	1486.96061755165	1229.03389329889	1358	0.276278	0.153161	1.80384	0.0712566	0.999729	Not DEG
GSTZ1	930.634	894.432	714.517	776.603	912.532988297172	745.559907136485	829.046	0.290513	0.161098	1.80333	0.0713359	0.999729	Not DEG
WDR18	4353.33	3925.41	3870.49	3469.87	4139.36675597892	3670.17947691787	3904.77	0.173763	0.0964511	1.80157	0.071613	0.999729	Not DEG
AP1S2	6879.81	6710.53	7490.11	7192.51	6795.16971774158	7341.309659258	7068.24	-0.111396	0.0618392	-1.80138	0.0716425	0.999729	Not DEG
MRTO4	4544.34	4467.57	4993.78	4851.37	4505.95495656496	4922.57508823718	4714.27	-0.127469	0.0707728	-1.80111	0.0716858	0.999729	Not DEG
PPP1R3C	5452.76	5455.57	4750.75	5174.74	5454.16817332965	4962.74568365452	5208.46	0.13566	0.0753571	1.80023	0.071825	0.999729	Not DEG
NAB2	5862.55	6250.01	6362.34	6941.49	6056.28257104569	6651.91199634652	6354.1	-0.135499	0.0752902	-1.79969	0.07191	0.999729	Not DEG
NOP2	3888.01	4175.85	4685.8	4296.16	4031.92857186424	4490.97718385923	4261.45	-0.154724	0.0859792	-1.79955	0.0719315	0.999729	Not DEG
GAB2	1653.6	1665.02	2096.51	1789.41	1659.30809023582	1942.96264277648	1801.14	-0.226676	0.125997	-1.79906	0.0720085	0.999729	Not DEG
ANGPTL1	660.773	498.13	746.995	753.069	579.45111123907	750.0322224833	664.742	-0.373923	0.207923	-1.79837	0.0721177	0.999729	Not DEG
DNAJB13	29.9846	33.9425	10.0794	8.71608	31.9635860631645	9.3977372659277	20.6807	1.76943	0.984176	1.79788	0.0721959	0.999729	Not DEG
BRI3BP	2091.15	2046.64	1829.97	1803.36	2068.89698213612	1816.66351798319	1942.78	0.187569	0.104375	1.79707	0.0723252	0.999729	Not DEG
RTKN2	1645.82	1477.88	1948.68	1722.3	1561.84989023215	1835.49017626046	1698.67	-0.232749	0.129519	-1.79702	0.0723319	0.999729	Not DEG
ANKRD2	239.877	200.903	154.551	132.484	220.390108791167	143.517566051065	181.954	0.619481	0.344886	1.79619	0.072464	0.999729	Not DEG
NEK7	54628.7	49522.2	56593.6	54387.5	52075.4185892732	55490.5141356684	53783	-0.0916921	0.0510547	-1.79596	0.0725012	0.999729	Not DEG
SMARCC1	10017.1	9891.04	10549.8	10655.4	9954.0641103487	10602.5870732753	10278.3	-0.0911982	0.0507822	-1.79587	0.0725155	0.999729	Not DEG
ABL1	16454.9	15520.9	15123.6	14906.2	15987.9075173594	15014.9058140209	15501.4	0.0904473	0.0503657	1.79581	0.0725242	0.999729	Not DEG
BLOC1S4	1008.37	1026.53	818.671	868.993	1017.45229822955	843.832002937391	930.642	0.269468	0.150074	1.79557	0.0725633	0.999729	Not DEG
PHPT1	3201.69	3337.38	4096.71	3396.66	3269.53488603269	3746.68514009109	3508.11	-0.195589	0.109023	-1.79402	0.0728108	0.999729	Not DEG
ZNF813	725.184	755.909	639.482	528.194	740.546718541995	583.838016639785	662.192	0.344878	0.192271	1.79371	0.0728599	0.999729	Not DEG
DOCK7	18894.8	19129.8	19520.4	20929.1	19012.2965334314	20224.7394453148	19618.5	-0.0894091	0.04985	-1.79356	0.072883	0.999729	Not DEG
GALK1	1880.15	1875.1	1621.66	1656.93	1877.62177401185	1639.29470325565	1758.46	0.19561	0.109176	1.79169	0.0731824	0.999729	Not DEG
ZBED6CL	21.1003	0	0	0	10.5501514532768	0	5.27508	5.85606	3.26869	1.79156	0.073203	0.999729	Not DEG
TBC1D7-LOC100130357	21.1003	0	0	0	10.5501514532768	0	5.27508	5.85606	3.26869	1.79156	0.073203	0.999729	Not DEG
TSR1	8752.18	8851.66	9540.71	9291.34	8801.92262134444	9416.0241091153	9108.97	-0.0970568	0.0541758	-1.79152	0.0732104	0.999729	Not DEG
PCDHA1	7.7738	6.42156	0	0	7.09767787785243	0	3.54884	5.28683	2.95203	1.79091	0.0733072	0.999729	Not DEG
FYB2	7.7738	6.42156	0	0	7.09767787785243	0	3.54884	5.28683	2.95203	1.79091	0.0733072	0.999729	Not DEG
FKBP8	18650.4	18103.3	17213.4	17569	18376.8707720363	17391.1842866621	17884	0.0793036	0.0443091	1.78978	0.0734888	0.999729	Not DEG
C1QTNF1	2367.68	2127.37	1945.32	1975.06	2247.52358438885	1960.19344300028	2103.86	0.196647	0.109879	1.78966	0.0735081	0.999729	Not DEG
COX4I1	9741.68	9743.34	10668.5	10183.9	9742.50893092467	10426.1735306509	10084.3	-0.0975631	0.0545189	-1.78953	0.0735298	0.999729	Not DEG
MTRF1L	3685.89	3583.23	4065.36	3943.15	3634.56010304832	4004.25520300692	3819.41	-0.139703	0.0781008	-1.78875	0.0736552	0.999729	Not DEG
BEND5	0	0	0	20.9186	0	10.4592964768736	5.22965	-5.82004	3.25388	-1.78865	0.0736719	0.999729	Not DEG
SHISA2	272.083	178.886	324.78	340.799	225.484583053309	332.789610602044	279.137	-0.564485	0.315869	-1.78709	0.073923	0.999729	Not DEG
C3orf20	0	0	5.59966	8.71608	0	7.15787190271421	3.57894	-5.27043	2.94933	-1.78699	0.0739393	0.999729	Not DEG
SIVA1	3030.67	3064.92	2831.19	2599.14	3047.79432467937	2715.16249680247	2881.48	0.167454	0.0937076	1.78699	0.0739398	0.999729	Not DEG
C4orf46	5814.8	6080.3	7110.45	6130.02	5947.5495846089	6620.23596950445	6283.89	-0.153877	0.0861222	-1.78673	0.0739819	0.999729	Not DEG
NEK5	59.9693	72.4719	17.9189	36.6075	66.2205863934816	27.2632302873828	46.7419	1.2724	0.712145	1.78671	0.0739843	0.999729	Not DEG
PAOX	453.101	498.13	398.696	298.09	475.615410093661	348.39299212145	412.004	0.451927	0.253035	1.78603	0.0740952	0.999729	Not DEG
ADGRA2	13740.7	12919.3	12364.1	12579	13330.0003054616	12471.5520172292	12900.8	0.0957127	0.0536105	1.78533	0.074207	0.999729	Not DEG
TSPAN14	3874.68	3763.95	3442.67	3484.69	3819.3167171245	3463.68100306877	3641.5	0.140726	0.0788359	1.78505	0.074253	0.999729	Not DEG
GBE1	19470	20025.2	21209.3	20507.2	19747.6014432636	20858.2395416294	20302.9	-0.0786789	0.0440884	-1.78457	0.0743308	0.999729	Not DEG
FUCA2	14105	14005.4	13286.9	13288.5	14055.2097342747	13287.7087542252	13671.5	0.0809763	0.0453988	1.78366	0.0744782	0.999729	Not DEG
MSI1	0	0	10.0794	4.35804	0	7.21871716657902	3.60936	-5.27795	2.95924	-1.78355	0.0744965	0.999729	Not DEG
SLAIN1	0	0	10.0794	4.35804	0	7.21871716657902	3.60936	-5.27795	2.95924	-1.78355	0.0744965	0.999729	Not DEG
SLC9A3R2	5393.9	7377.46	4869.47	4821.74	6385.67938142323	4845.60148773243	5615.64	0.398314	0.22334	1.78344	0.0745145	0.999729	Not DEG
SRSF9	10362.5	10806.6	9121.85	10271.9	10584.5189192286	9696.87622000829	10140.7	0.126024	0.0707123	1.7822	0.0747161	0.999729	Not DEG
CPT1B	1110.54	1083.41	974.341	835.001	1096.97557902127	904.67096753414	1000.82	0.279217	0.15668	1.78208	0.0747355	0.999729	Not DEG
ADAM19	7118.58	7135.27	7475.55	7911.59	7126.92317164067	7693.56841322009	7410.25	-0.110717	0.062182	-1.78054	0.0749877	0.999729	Not DEG
PLAG1	1429.27	1346.69	1558.95	1672.62	1387.98037201322	1615.78106052831	1501.88	-0.220182	0.123662	-1.78052	0.0749915	0.999729	Not DEG
FNBP4	7376.22	7311.4	7688.34	8166.97	7343.81318145513	7927.65259579457	7635.73	-0.110777	0.0622499	-1.77955	0.0751503	0.999729	Not DEG
SVEP1	7076.38	6764.65	7424.03	7499.32	6920.51499594819	7461.67466014475	7191.09	-0.108938	0.061226	-1.77928	0.0751933	0.999729	Not DEG
BOD1L1	10268.1	10262.6	11066.1	10796.6	10265.3219411691	10931.3318076045	10598.3	-0.0905303	0.0508816	-1.77924	0.0752011	0.999729	Not DEG
UBQLN4	4644.29	4803.33	5050.9	5269.74	4723.80728254132	5160.31930115562	4942.06	-0.127609	0.0717302	-1.77902	0.0752371	0.999729	Not DEG
AGAP2	1223.82	1174.23	1011.3	1013.68	1199.02283668111	1012.48968085395	1105.76	0.243661	0.137037	1.77806	0.0753935	0.999729	Not DEG
RBFOX2	25504.7	25502.8	26774.2	26615.4	25503.7400767344	26694.8268603284	26099.3	-0.0658213	0.0370187	-1.77805	0.075395	0.999729	Not DEG
SBNO1	5438.33	5974.8	6103.63	6439.44	5706.56414369276	6271.53665617598	5989.05	-0.136063	0.0765594	-1.77722	0.0755322	0.999729	Not DEG
LPCAT1	4768.67	4478.58	4308.38	4076.51	4623.62391888833	4192.44591400132	4408.03	0.141308	0.079547	1.7764	0.0756667	0.999729	Not DEG
IRAK1BP1	695.199	828.381	593.564	616.227	761.79034347677	604.89560267369	683.343	0.333336	0.187655	1.77633	0.0756789	0.999729	Not DEG
PERM1	33.3163	77.9761	14.5591	25.2766	55.6461764151887	19.9178790066662	37.782	1.47849	0.832593	1.77576	0.0757717	0.999729	Not DEG
IGSF9	26.653	11.0084	0	4.35804	18.8307013400422	2.17902009934868	10.5049	3.06065	1.72392	1.7754	0.0758318	0.999729	Not DEG
SYNE1	34040.3	33038.9	34582.4	35871	33539.6336160811	35226.7150754063	34383.2	-0.0710047	0.0399985	-1.77518	0.0758674	0.999729	Not DEG
DPAGT1	3647.02	3943.76	4125.83	4280.47	3795.38797492731	4203.14954109989	3999.27	-0.147029	0.0828311	-1.77505	0.0758901	0.999729	Not DEG
FAM174C	2604.22	2531.93	2382.1	2133.7	2568.07547325423	2257.89664752988	2412.99	0.186384	0.105035	1.77449	0.0759822	0.999729	Not DEG
KLF8	129.933	122.927	76.1554	69.7286	126.430224466709	72.9420327642081	99.6861	0.794286	0.447639	1.77439	0.0759991	0.999729	Not DEG
PCDHGB2	220.998	183.473	296.782	284.144	202.23552538095	290.463190790427	246.349	-0.523493	0.295086	-1.77403	0.0760577	0.999729	Not DEG
PRR25	14.437	13.7605	0	2.61482	14.0987674800155	1.30741205960921	7.70309	3.36836	1.89899	1.77376	0.0761021	0.999729	Not DEG
RAB20	165.471	250.441	135.512	123.768	207.955817225386	129.64009805871	168.798	0.68457	0.385985	1.77357	0.0761346	0.999729	Not DEG
NECAB2	17.7687	14.6779	0	3.48643	16.2232637208056	1.74321607947894	8.98324	3.16286	1.78345	1.77345	0.0761536	0.999729	Not DEG
SMC2	10955.5	10475.4	11696.6	11237.6	10715.4491920902	11467.1096915309	11091.3	-0.0977938	0.0551638	-1.77279	0.0762636	0.999729	Not DEG
SGK3	1690.25	1409.07	1880.37	1776.34	1549.65952138966	1828.35207870338	1689.01	-0.239199	0.134962	-1.77235	0.0763373	0.999729	Not DEG
SLC12A7	1357.08	1229.27	1147.93	1011.07	1293.17634338133	1079.49816237235	1186.34	0.261047	0.147348	1.77164	0.0764548	0.999729	Not DEG
P3H4	5463.87	5151.01	4839.23	4879.26	5307.43817728192	4859.24546184215	5083.34	0.126908	0.0717246	1.76938	0.0768304	0.999729	Not DEG
GNA13	8967.63	8122.36	9346.96	9201.57	8544.99235191643	9274.26211810973	8909.63	-0.118456	0.066966	-1.7689	0.0769103	0.999729	Not DEG
F2RL1	105.502	119.258	161.27	197.855	112.379528212351	179.562665586115	145.971	-0.676535	0.382484	-1.76879	0.0769282	0.999729	Not DEG
AMDHD2	1812.4	2066.82	1855.73	1209.79	1939.61495150252	1532.76020629038	1736.19	0.341275	0.193018	1.7681	0.0770434	0.999729	Not DEG
ZFX	5370.58	4993.22	5522.39	5840.65	5181.9019516458	5681.51676364852	5431.71	-0.133473	0.0755519	-1.76664	0.077288	0.999729	Not DEG
CPSF6	8916.54	8939.73	9560.87	9483.1	8928.1363023835	9521.9803876211	9225.06	-0.0928293	0.0525526	-1.76641	0.0773277	0.999729	Not DEG
NFIA	323.168	261.449	417.735	383.508	292.308511801568	400.621213862341	346.465	-0.455692	0.258045	-1.76594	0.0774064	0.999729	Not DEG
ZNF414	1127.2	945.804	928.424	703.388	1036.50221794349	815.905940560871	926.204	0.346237	0.196151	1.76516	0.0775376	0.999729	Not DEG
ACOT11	471.98	472.443	350.539	370.433	472.211899392644	360.486173116093	416.349	0.388917	0.220349	1.765	0.0775632	0.999729	Not DEG
LATS2	10081.5	9788.29	9293.2	9322.72	9934.89735625343	9307.96049251307	9621.43	0.093865	0.0531913	1.76467	0.0776194	0.999729	Not DEG
RPL13	51395.9	51064.2	49914.3	48229.6	51230.070209022	49071.9194787374	50151	0.0621834	0.0352398	1.76458	0.0776343	0.999729	Not DEG
FERMT2	51840.1	49053.4	52443.1	53500.2	50446.7458459503	52971.6303844237	51709.2	-0.0706017	0.0400178	-1.76425	0.0776891	0.999729	Not DEG
CAPRIN2	4588.76	4867.54	4383.42	4233.4	4728.15152582546	4308.4083824117	4518.28	0.13469	0.0763511	1.76409	0.077717	0.999729	Not DEG
FGD4	3066.21	2619.08	3194.05	3272.89	2842.64313404398	3233.46809858207	3038.06	-0.186689	0.10583	-1.76405	0.0777237	0.999729	Not DEG
NAT1	807.364	843.059	1106.49	922.161	825.211653172761	1014.32739773591	919.77	-0.296224	0.16795	-1.76376	0.077772	0.999729	Not DEG
MATK	38.869	61.4635	25.7585	6.97286	50.1662406990386	16.3656579974354	33.2659	1.63239	0.925644	1.76352	0.0778125	0.999729	Not DEG
LYPD6	999.488	956.812	1235.29	1106.07	978.150232335876	1170.67817512081	1074.41	-0.25869	0.146766	-1.76261	0.0779666	0.999729	Not DEG
MYSM1	6996.42	6939.87	7388.2	7587.35	6968.14389965679	7487.77194324589	7227.96	-0.104001	0.0590579	-1.761	0.078239	0.999729	Not DEG
ANKRD9	2990.69	2735.58	2628.48	2428.3	2863.1374196495	2528.3910012226	2695.76	0.179501	0.101941	1.76084	0.0782659	0.999729	Not DEG
H2BC8	26.653	25.6862	5.59966	7.84447	26.1696269949304	6.72206788284447	16.4458	1.9539	1.10964	1.76083	0.0782667	0.999729	Not DEG
GATD3B	826.243	885.258	760.434	595.308	855.750673625602	677.871290976518	766.811	0.338299	0.192272	1.75948	0.0784964	0.999729	Not DEG
LRRC66	237.656	222.92	88.4747	183.038	230.287955015259	135.756185096111	183.022	0.757149	0.430496	1.75878	0.0786145	0.999729	Not DEG
VPS72	3055.1	3205.28	3554.67	3399.27	3130.18876609488	3476.96884320187	3303.58	-0.150954	0.0858419	-1.75851	0.0786615	0.999729	Not DEG
DIRAS3	61.0798	71.5545	150.071	95.0053	66.317174669171	122.538127833453	94.4277	-0.881633	0.501439	-1.75821	0.0787125	0.999729	Not DEG
PVR	15969.6	16472.2	16496.6	18511.2	16220.9081529415	17503.9099740271	16862.4	-0.110065	0.0626524	-1.75675	0.0789599	0.999729	Not DEG
ELP5	3227.24	3350.22	3589.38	3676.44	3288.72768195047	3632.91347808535	3460.82	-0.143537	0.0817222	-1.7564	0.0790201	0.999729	Not DEG
MMACHC	835.128	875.167	563.326	767.887	855.147331270825	665.606410929333	760.377	0.359663	0.204807	1.7561	0.0790707	0.999729	Not DEG
ANAPC7	5868.11	5707.85	5346.56	5340.34	5787.97736031386	5343.45054073716	5565.71	0.115135	0.065582	1.75559	0.0791581	0.999729	Not DEG
TRIM17	41.0901	70.6372	22.3987	22.6618	55.8636114915835	22.5302313326805	39.1969	1.31246	0.747716	1.75529	0.0792104	0.999729	Not DEG
PGS1	1864.6	1832.9	1553.35	1664.77	1848.74856694637	1609.05899264547	1728.9	0.199612	0.113789	1.75423	0.0793912	0.999729	Not DEG
PORCN	3338.29	3246.56	2987.98	2956.49	3292.42363242481	2972.23743266154	3132.33	0.14752	0.0841247	1.75359	0.0795012	0.999729	Not DEG
POLR2D	4825.31	5151.01	5324.16	5600.95	4988.15727803801	5462.55661586215	5225.36	-0.131042	0.0747841	-1.75227	0.079728	0.999729	Not DEG
CCER2	0	3.66946	36.9578	2.61482	1.83473141372206	19.7863013061205	10.8105	-3.38996	1.93489	-1.75202	0.0797709	0.999729	Not DEG
PHF6	4810.87	4673.98	5260.32	5074.5	4742.42366957559	5167.41290643503	4954.92	-0.123733	0.0706336	-1.75175	0.0798165	0.999729	Not DEG
SYNJ2	17280	16365.8	17378	18549.6	16822.920874305	17963.7788611136	17393.3	-0.0950517	0.0542624	-1.75171	0.0798245	0.999729	Not DEG
ARL17A	2768.58	2911.72	3103.33	3224.95	2840.1503016842	3164.14160388416	3002.15	-0.155811	0.0889848	-1.75099	0.0799482	0.999729	Not DEG
SGCG	17.7687	33.9425	0	7.84447	25.8556036428464	3.92223617882762	14.8889	2.68676	1.53455	1.75084	0.0799728	0.999729	Not DEG
SGF29	566.377	560.51	674.199	729.536	563.443499297159	701.867701794598	632.656	-0.31765	0.181658	-1.74862	0.0803569	0.999729	Not DEG
MTERF4	1452.59	1595.3	1468.23	815.825	1523.94411900441	1142.02843539129	1332.99	0.417996	0.239065	1.74846	0.0803839	0.999729	Not DEG
LGR4	4052.37	3969.44	3699.14	3606.71	4010.90505695211	3652.9258578945	3831.92	0.134965	0.0771963	1.74834	0.0804052	0.999729	Not DEG
MTARC2	826.243	852.233	651.801	716.462	839.238090902104	684.131314680485	761.685	0.294097	0.168222	1.74827	0.0804181	0.999729	Not DEG
LMTK2	3303.86	3413.52	3681.22	3721.77	3358.69050674645	3701.49252706445	3530.09	-0.140076	0.0801317	-1.74808	0.0804508	0.999729	Not DEG
RAP1B	22365.2	22033.3	23581.3	23041.8	22199.2500430384	23311.5663412321	22755.4	-0.0704809	0.0403196	-1.74806	0.0804542	0.999729	Not DEG
ADAMTS20	0	0	0	20.047	0	10.0234924570039	5.01175	-5.75869	3.29471	-1.74786	0.0804889	0.999729	Not DEG
CALB1	0	0	0	20.047	0	10.0234924570039	5.01175	-5.75869	3.29471	-1.74786	0.0804889	0.999729	Not DEG
LOC114483834	204.34	250.441	101.914	176.936	227.39030674458	139.425153046663	183.408	0.702138	0.402041	1.74643	0.0807361	0.999729	Not DEG
WDR34	6497.78	6585.77	6394.82	5260.15	6541.77558125781	5827.4850659011	6184.63	0.167517	0.0959341	1.74617	0.080781	0.999729	Not DEG
ZNF419	866.223	877.919	1010.18	1076.44	872.070971446472	1043.30760394376	957.689	-0.259067	0.148364	-1.74616	0.0807829	0.999729	Not DEG
RIOX2	3672.56	3492.41	4027.28	3876.04	3582.48724700926	3951.65943788964	3767.07	-0.141529	0.0810991	-1.74514	0.0809608	0.999729	Not DEG
SLC8A2	17.7687	22.0168	54.8767	45.3236	19.8927265482497	50.1001597325914	34.9964	-1.32874	0.761513	-1.74487	0.0810079	0.999729	Not DEG
DYNC1H1	100392	96161	101170	104099	98276.4675464506	102634.500867915	100455	-0.0626872	0.0359349	-1.74447	0.0810777	0.999729	Not DEG
KRT14	1968.99	1614.56	2141.31	2056.99	1791.77753396717	2099.15313050862	1945.47	-0.229131	0.131379	-1.74405	0.0811501	0.999729	Not DEG
DCUN1D3	2085.6	2272.31	2477.29	2455.32	2178.95660843443	2466.3054698301	2322.63	-0.178106	0.10213	-1.74392	0.0811734	0.999729	Not DEG
HEYL	2292.16	2074.16	2369.78	2624.41	2183.16154210973	2497.09468096771	2340.13	-0.194972	0.111802	-1.74391	0.0811757	0.999729	Not DEG
GMEB1	1656.93	1597.13	1797.49	1939.33	1627.03137246932	1868.40992119957	1747.72	-0.200392	0.114913	-1.74386	0.0811836	0.999729	Not DEG
NAPG	6691.02	6616.96	7402.76	6980.71	6653.9879747413	7191.731907847	6922.86	-0.111808	0.0641523	-1.74285	0.0813605	0.999729	Not DEG
NOTCH4	21.1003	14.6779	15.6791	102.85	17.8890771081651	59.264403115876	38.5767	-1.73573	0.996985	-1.74098	0.0816865	0.999729	Not DEG
ZFP36L1	11027.7	9965.34	11039.2	11736.2	10496.5141489756	11387.6893488448	10942.1	-0.118086	0.0678284	-1.74096	0.0816913	0.999729	Not DEG
ANO5	51.0849	11.9258	80.6352	81.0595	31.505349034109	80.8473503857281	56.1763	-1.36865	0.786466	-1.74026	0.081814	0.999729	Not DEG
EXOC4	6517.77	6405.96	6951.42	6942.36	6461.86862230958	6946.89009562897	6704.38	-0.104513	0.0600795	-1.73958	0.0819321	0.999729	Not DEG
LEO1	4499.92	4249.24	5059.86	4613.42	4374.57759228371	4836.63860492014	4605.61	-0.144618	0.0831432	-1.73938	0.0819675	0.999729	Not DEG
PLEKHA8	2359.9	2286.99	2601.6	2600.88	2323.44750298192	2601.24100497752	2462.34	-0.163152	0.0938434	-1.73855	0.0821136	0.999729	Not DEG
CENPU	5478.3	5563.82	5928.92	6001.02	5521.06398600421	5964.97248501618	5743.02	-0.111563	0.0641786	-1.73832	0.0821548	0.999729	Not DEG
IRX3	2586.45	2273.23	2122.27	2131.08	2429.84257052091	2126.67704440389	2278.26	0.191597	0.110326	1.73664	0.0824505	0.999729	Not DEG
XPNPEP2	13.3265	33.0252	49.277	70.6003	23.1758362729365	59.9386446047969	41.5572	-1.36457	0.785934	-1.73624	0.0825216	0.999729	Not DEG
DRAXIN	0	0	20.1588	0	0	10.0793941344607	5.0397	-5.75842	3.3178	-1.73561	0.0826323	0.999729	Not DEG
PIGQ	4131.22	3941.92	3531.15	3770.58	4036.5688215167	3650.8620625095	3843.72	0.144164	0.0830943	1.73495	0.0827498	0.999729	Not DEG
NUP42	1974.54	1829.23	2224.19	2111.03	1901.88567731551	2167.61048895999	2034.75	-0.188782	0.108822	-1.73478	0.0827789	0.999729	Not DEG
NOSIP	2986.25	3035.56	2711.36	2713.32	3010.9056282048	2712.33642493945	2861.62	0.15076	0.0869278	1.73431	0.0828631	0.999729	Not DEG
PHF20	12360.3	12211.1	11206	11835.6	12285.6951291173	11520.8059918897	11903.3	0.0923764	0.0532836	1.73368	0.0829757	0.999729	Not DEG
EIF2AK3	1993.42	2006.28	2282.42	2228.7	1999.85107722264	2255.56228136418	2127.71	-0.17335	0.100003	-1.73344	0.0830172	0.999729	Not DEG
UXS1	4326.67	4609.76	4109.03	4034.67	4468.2176575392	4071.85331238457	4270.04	0.134494	0.0776336	1.73242	0.0831982	0.999729	Not DEG
LEAP2	0	13.7605	55.9966	20.9186	6.88024280145773	38.4576135170422	22.6689	-2.4611	1.42061	-1.73242	0.0831984	0.999729	Not DEG
CRB1	4.44217	0	17.9189	17.4322	2.22108451647933	17.6755418502486	9.94831	-3.0312	1.75043	-1.73169	0.0833284	0.999729	Not DEG
NHSL2	1169.4	1145.79	965.382	993.633	1157.5953828979	979.507568424004	1068.55	0.240587	0.138954	1.73142	0.0833769	0.999729	Not DEG
CTBP1	11141	11739.5	10857.7	10567.4	11440.2444426805	10712.5616109894	11076.4	0.0951898	0.0549864	1.73115	0.0834248	0.999729	Not DEG
ARHGAP6	575.261	498.13	422.215	407.041	536.695234296843	414.627787762037	475.662	0.371787	0.214788	1.73095	0.0834608	0.999729	Not DEG
PRKAR1A	40434.8	39644	42230.4	41334.3	40039.4013222528	41782.344813296	40910.9	-0.0614537	0.0355079	-1.73071	0.0835039	0.999729	Not DEG
HDAC2	14353.8	14289.8	14728.2	15782.2	14321.782151761	15255.2207356864	14788.5	-0.0914113	0.0528187	-1.73066	0.0835123	0.999729	Not DEG
CMYA5	784.043	590.784	381.897	605.768	687.413174767853	493.832316023416	590.623	0.474104	0.274044	1.73003	0.0836254	0.999729	Not DEG
SHANK3	868.444	845.811	732.436	674.625	857.127613834644	703.53029826458	780.329	0.285525	0.165046	1.72997	0.0836353	0.999729	Not DEG
MAP3K5	3116.18	3091.52	2761.75	2835.34	3103.85200437109	2798.54747305736	2951.2	0.149097	0.0862381	1.7289	0.0838273	0.999729	Not DEG
SNAP25	374.253	371.533	278.863	275.428	372.892926152742	277.145689138876	325.019	0.428204	0.247675	1.72889	0.0838285	0.999729	Not DEG
FBN2	78573.1	76497.3	79286.8	82636.3	77535.1887093502	80961.5203833452	79248.4	-0.0624964	0.0361487	-1.72887	0.0838328	0.999729	Not DEG
FBXO41	525.286	376.12	314.701	339.056	450.703213980192	326.878305495074	388.791	0.46132	0.266839	1.72883	0.0838393	0.999729	Not DEG
EIF3D	16081.8	16730	17766.6	17030.3	16405.8804187966	17398.4807747394	16902.2	-0.0844116	0.0488306	-1.72866	0.0838697	0.999729	Not DEG
BICD1	2612	2535.6	2846.87	2884.15	2573.79710257179	2865.50994007112	2719.65	-0.155205	0.0897854	-1.72863	0.0838761	0.999729	Not DEG
ABCF1	10382.5	10234.1	10898.1	10994.5	10308.2956990121	10946.2643689944	10627.3	-0.0867725	0.0502054	-1.72835	0.0839256	0.999729	Not DEG
KREMEN1	941.74	752.24	955.303	1163.6	846.98985730664	1059.44965523137	953.22	-0.324959	0.18804	-1.72814	0.0839636	0.999729	Not DEG
HTRA2	2191.1	2439.28	1769.49	2172.05	2315.18764502517	1970.77043598471	2142.98	0.231675	0.134092	1.72773	0.0840369	0.999729	Not DEG
XXYLT1	3678.12	3310.77	3169.41	3082.01	3494.44439767561	3125.70775873292	3310.08	0.160566	0.0929428	1.72757	0.0840645	0.999729	Not DEG
PELI3	1158.3	1087.08	917.225	969.228	1122.68696898715	943.226503213107	1032.96	0.250372	0.144942	1.72739	0.0840974	0.999729	Not DEG
SQSTM1	28178.9	28441.1	27464.1	26544	28309.9941351929	27004.030196634	27657	0.0683174	0.0395501	1.72736	0.0841025	0.999729	Not DEG
ZNF586	449.77	386.211	507.33	580.491	417.990288587779	543.910229617171	480.95	-0.381919	0.22114	-1.72705	0.0841595	0.999729	Not DEG
INPP5B	2704.17	2642.01	2905.11	3048.01	2673.09181728667	2976.55934552841	2824.83	-0.155663	0.0901473	-1.72676	0.0842112	0.999729	Not DEG
MLXIPL	22.2108	16.5126	4.47973	3.48643	19.3617139441459	3.98308144269243	11.6724	2.28581	1.32388	1.7266	0.0842401	0.999729	Not DEG
SYNJ2BP	3848.03	3622.68	3979.12	4288.31	3735.35305059732	4133.71618663348	3934.53	-0.146984	0.085134	-1.7265	0.0842577	0.999729	Not DEG
GNB5	3251.67	3324.53	2822.23	3072.42	3288.10052689506	2947.32434886531	3117.71	0.157323	0.091133	1.7263	0.0842929	0.999729	Not DEG
CHD1L	5700.41	5408.79	5834.85	6299.11	5554.60080959842	6066.98028718414	5810.79	-0.127973	0.0741568	-1.7257	0.0844009	0.999729	Not DEG
S1PR5	458.654	568.767	412.135	365.204	513.71034545341	388.66949774106	451.19	0.404566	0.23444	1.72567	0.0844064	0.999729	Not DEG
U2SURP	13041.1	12668.8	13730.4	13501.2	12854.9590751296	13615.7916060315	13235.4	-0.0829968	0.0481124	-1.72506	0.0845165	0.999729	Not DEG
DENND2B	3921.32	4204.29	4506.61	4422.54	4062.80587419418	4464.5741522118	4263.69	-0.135517	0.078559	-1.72504	0.0845206	0.999729	Not DEG
CCDC150	889.544	988.92	1205.05	1061.62	939.232290423081	1133.33307890577	1036.28	-0.269494	0.156228	-1.725	0.0845269	0.999729	Not DEG
DENND10	3975.74	4192.36	3640.9	3780.16	4084.05128242645	3710.5326081268	3897.29	0.138376	0.0802852	1.72356	0.0847874	0.999729	Not DEG
SPARCL1	3.33163	0	11.1993	19.1754	1.6658133873595	15.1873518451679	8.42658	-3.23508	1.87743	-1.72314	0.0848624	0.999729	Not DEG
TRIM34	2477.62	2638.34	2765.11	2986.13	2557.98177553251	2875.62146751724	2716.8	-0.16902	0.0980886	-1.72314	0.0848639	0.999729	Not DEG
CRYBG3	3578.17	3600.66	3935.44	3930.95	3589.41377773887	3933.19785119555	3761.31	-0.131902	0.0765746	-1.72253	0.0849733	0.999729	Not DEG
MTRNR2L3	8.88434	4.58683	0	0	6.73558330011123	0	3.36779	5.20995	3.02474	1.72244	0.084989	0.999729	Not DEG
PINLYP	278.746	267.871	365.098	371.305	273.308446610788	368.201539566406	320.755	-0.430437	0.249943	-1.72214	0.0850448	0.999729	Not DEG
EEA1	11446.4	10394.7	11982.2	11577.6	10920.5149400593	11779.864676185	11350.2	-0.109463	0.063597	-1.7212	0.085215	0.999729	Not DEG
SLC12A2	3270.55	3205.28	3813.37	3418.45	3237.91136514413	3615.90875636458	3426.91	-0.158736	0.092288	-1.72	0.0854319	0.999729	Not DEG
ST6GALNAC3	0	4.58683	22.3987	13.9457	2.29341426715258	18.1721911339832	10.2328	-2.94773	1.71441	-1.71939	0.085544	0.999729	Not DEG
KDM1B	3097.3	3033.73	2844.63	2656.66	3065.51537540993	2750.64515820352	2908.08	0.156796	0.0912017	1.71922	0.0855735	0.999729	Not DEG
CDC14B	5261.75	5670.24	5021.78	4997.8	5465.99332682378	5009.78932209538	5237.89	0.126136	0.0733823	1.71889	0.0856353	0.999729	Not DEG
GNPDA2	2556.47	2355.8	2240.99	2090.12	2456.13170684342	2165.55068759517	2310.84	0.181755	0.105761	1.71855	0.0856972	0.999729	Not DEG
KLRD1	0	19.2647	0	0	9.63233992204082	0	4.81617	5.7312	3.33517	1.71841	0.085721	0.999729	Not DEG
SP5	0	0	5.59966	7.84447	0	6.72206788284447	3.36103	-5.17942	3.01479	-1.718	0.0857965	0.999729	Not DEG
ZNF592	5738.17	5634.46	6113.71	6149.19	5686.3160099324	6131.45361462659	5908.88	-0.108894	0.063389	-1.71787	0.0858201	0.999729	Not DEG
PKN1	9706.14	9346.12	9050.18	8758.79	9526.13057925742	8904.48259570302	9215.31	0.097392	0.0566943	1.71785	0.0858249	0.999729	Not DEG
RPS16	20598.3	21015.9	20930.4	24026.7	20807.1343921543	22478.5845550033	21642.9	-0.11171	0.0650423	-1.7175	0.085888	0.999729	Not DEG
KATNBL1	3745.86	3474.98	4046.32	3927.47	3610.42016731599	3986.89130285561	3798.66	-0.143327	0.0834527	-1.71747	0.0858937	0.999729	Not DEG
MAF1	7580.56	7784.77	7452.03	6584.13	7682.66342158333	7018.07959780161	7350.37	0.131179	0.07638	1.71745	0.085897	0.999729	Not DEG
GSTO2	167.692	156.87	264.304	215.287	162.280708433713	239.79564933742	201.038	-0.562345	0.327635	-1.71637	0.0860938	0.999729	Not DEG
CPXM1	106.612	119.258	75.0355	48.8101	112.934799341471	61.9227699465311	87.4288	0.872334	0.508626	1.71508	0.0863304	0.999729	Not DEG
BRCA2	3748.08	3495.16	3966.8	4013.76	3621.6217323497	3990.27829062567	3805.95	-0.140352	0.0818386	-1.71498	0.0863487	0.999729	Not DEG
APLN	446.438	525.651	374.058	368.69	486.044268921858	371.373858233224	428.709	0.389308	0.227072	1.71447	0.0864428	0.999729	Not DEG
CPXM2	3237.23	2840.16	2464.97	2831.85	3038.69745560519	2648.41317666499	2843.56	0.197118	0.115046	1.71339	0.0866407	0.999729	Not DEG
WAPL	9799.42	9410.34	10248.5	10228.3	9604.88115384362	10238.412157863	9921.65	-0.0923497	0.0539139	-1.71291	0.0867288	0.999729	Not DEG
EXOSC2	2800.79	2813.56	3046.22	3179.63	2807.17409911161	3112.92151146996	2960.05	-0.149458	0.0873339	-1.71134	0.087018	0.999729	Not DEG
PRLR	9.99488	11.9258	32.478	34.8643	10.9603172566752	33.6711846780872	22.3158	-1.61727	0.945295	-1.71086	0.0871064	0.999729	Not DEG
IGFBP2	7632.76	8394.81	6775.59	7729.42	8013.78526218325	7252.50641006521	7633.15	0.143771	0.0840565	1.71041	0.087191	0.999729	Not DEG
TNS3	13187.7	13598.1	12742.6	12552	13392.9005946985	12647.3107158048	13020.1	0.0828737	0.0484595	1.71016	0.0872355	0.999729	Not DEG
JAK3	644.115	568.767	479.331	477.641	606.440624016422	478.486196752458	542.463	0.341169	0.199611	1.70917	0.0874195	0.999729	Not DEG
RAD18	4318.9	4286.85	4509.97	4958.58	4302.87439522783	4734.2735234541	4518.57	-0.138451	0.081022	-1.7088	0.0874872	0.999729	Not DEG
GPATCH8	7928.16	8261.8	8515.97	8858.15	8094.9783687817	8687.06030940496	8391.02	-0.101872	0.0596332	-1.70832	0.0875779	0.999729	Not DEG
ATP5MPL	3406.03	3349.3	3250.04	2652.3	3377.66765088534	2951.17395347499	3164.42	0.195657	0.114546	1.7081	0.0876174	0.999729	Not DEG
FAM114A2	2580.9	2443.86	2906.23	2726.39	2512.38122561338	2816.30762853728	2664.34	-0.164629	0.0963821	-1.70809	0.0876205	0.999729	Not DEG
PERP	6476.68	6065.62	5767.65	5797.07	6271.15225190943	5782.35919129097	6026.76	0.116712	0.0683371	1.70788	0.0876579	0.999729	Not DEG
PPARG	227.661	205.49	360.618	263.226	216.575540638001	311.921975739346	264.249	-0.525017	0.307442	-1.7077	0.0876928	0.999729	Not DEG
CDC16	10982.2	10597.4	11405.4	11524.4	10789.7805186953	11464.8979654592	11127.3	-0.0878028	0.0514167	-1.70767	0.0876975	0.999729	Not DEG
RABGGTB	4053.48	4976.71	5016.18	5204.37	4515.09410114793	5110.27504310049	4812.68	-0.178167	0.104341	-1.70756	0.0877186	0.999729	Not DEG
PPRC1	7606.1	7554.51	7967.2	8273.3	7580.30526134202	8120.25230507871	7850.28	-0.0995619	0.0583264	-1.70698	0.0878259	0.999729	Not DEG
HSD17B11	4514.35	4407.02	4093.35	4088.71	4460.68956775231	4091.03363284525	4275.86	0.124664	0.0730379	1.70684	0.0878518	0.999729	Not DEG
IWS1	7068.6	6799.51	7687.22	7280.54	6934.05804647471	7483.87994124624	7208.97	-0.109954	0.0644288	-1.7066	0.0878964	0.999729	Not DEG
LOC728392	3761.41	3386.91	3262.36	3143.02	3574.16040919433	3202.69124641049	3388.43	0.158074	0.0926307	1.7065	0.0879149	0.999729	Not DEG
SMC1B	6.66325	14.6779	57.1166	18.3038	10.6705524296072	37.7101677982364	24.1904	-1.80797	1.05948	-1.70647	0.0879208	0.999729	Not DEG
SEMA6D	3136.17	3083.27	3319.48	3577.08	3109.71873901437	3448.27993168659	3279	-0.149722	0.0877445	-1.70634	0.0879442	0.999729	Not DEG
UBE2Q2L	36.6479	36.6946	10.0794	14.8173	36.6712613981751	12.4483654050158	24.5598	1.55228	0.909853	1.70608	0.0879928	0.999729	Not DEG
IGF2	17183.4	16576.8	17604.2	18027.5	16880.1093423606	17815.8454540539	17348	-0.0781025	0.0457861	-1.70581	0.0880431	0.999729	Not DEG
SRGAP2	7682.73	7884.76	7326.6	7204.71	7783.74479648628	7265.65582977889	7524.7	0.0996392	0.058426	1.70539	0.0881215	0.999729	Not DEG
B3GALT1	0	0	10.0794	3.48643	0	6.78291314670928	3.39146	-5.18747	3.04208	-1.70524	0.0881504	0.999729	Not DEG
KRTAP4-12	0	0	10.0794	3.48643	0	6.78291314670928	3.39146	-5.18747	3.04208	-1.70524	0.0881504	0.999729	Not DEG
ECRG4	0	0	10.0794	3.48643	0	6.78291314670928	3.39146	-5.18747	3.04208	-1.70524	0.0881504	0.999729	Not DEG
ZSWIM5	106.612	37.612	40.3176	10.4593	72.112025386155	25.3884365073582	48.7502	1.51425	0.888026	1.70519	0.0881595	0.999729	Not DEG
RADIL	256.535	238.515	192.628	140.329	247.525172718615	166.478657817207	207.002	0.574907	0.337168	1.7051	0.088175	0.999729	Not DEG
ZSCAN25	1857.94	1642.08	1931.88	2109.29	1750.0109066581	2020.58766597058	1885.3	-0.208634	0.12236	-1.70509	0.088178	0.999729	Not DEG
HSPA5	85094.2	87447	93791	87486.8	86270.5793180885	90638.8938336648	88454.7	-0.0711531	0.0417302	-1.70508	0.0881802	0.999729	Not DEG
LYPLA1	2183.33	4807	6686	6564.95	3495.16119182549	6625.47493225497	5060.32	-0.922555	0.541229	-1.70456	0.0882771	0.999729	Not DEG
ENOSF1	1626.94	1991.6	2151.39	2078.79	1809.2726789582	2115.0879280726	1962.18	-0.224205	0.131565	-1.70414	0.0883548	0.999729	Not DEG
TTLL7	1742.44	1832.9	1592.54	1531.42	1787.66874274319	1561.97979953352	1674.82	0.195371	0.114661	1.70391	0.0883985	0.999729	Not DEG
FAM20A	409.79	521.064	330.38	365.204	465.426907393751	347.791954862414	406.609	0.420695	0.246959	1.7035	0.0884745	0.999729	Not DEG
C1QL3	44.4217	25.6862	89.5946	61.8842	35.0539650608477	75.7393926750209	55.3967	-1.11427	0.654406	-1.70272	0.0886206	0.999729	Not DEG
PCMTD1	3229.46	2914.47	2709.12	2769.97	3071.96386882922	2739.54375354937	2905.75	0.164545	0.0966763	1.70202	0.0887525	0.999729	Not DEG
COX19	1218.26	1230.19	966.502	1096.48	1224.22613509478	1031.49240910944	1127.86	0.246113	0.144643	1.70152	0.088845	0.999729	Not DEG
RHCE	9.99488	35.7773	4.47973	5.22965	22.8860714458686	4.8546894824319	13.8704	2.23844	1.31569	1.70134	0.0888789	0.999729	Not DEG
PNPLA3	1439.26	1402.65	1230.81	1221.12	1420.95746623456	1225.9644403804	1323.46	0.212853	0.125124	1.70114	0.0889166	0.999729	Not DEG
P4HA1	9079.79	9067.24	9529.51	9796.87	9073.51807499096	9663.19077723171	9368.35	-0.0910322	0.0535137	-1.7011	0.0889239	0.999729	Not DEG
EIF3A	48664	49312.1	50188.7	52010.6	48988.018981335	51099.6290704291	50043.8	-0.0609547	0.0358421	-1.70065	0.0890095	0.999729	Not DEG
GET4	3342.73	3349.3	3110.05	2939.06	3346.01719652551	3024.55768341171	3185.29	0.146202	0.0859691	1.70064	0.0890114	0.999729	Not DEG
ANXA3	171.024	106.414	90.7145	65.3706	138.718964882394	78.0425750953032	108.381	0.830922	0.488613	1.70057	0.0890229	0.999729	Not DEG
R3HDM1	5447.21	5264.76	4739.56	5072.76	5355.9857841705	4906.15694992173	5131.07	0.125921	0.0740533	1.70041	0.0890538	0.999729	Not DEG
GPAT4	9959.34	9769.03	10522.9	10434.9	9864.18519212821	10478.8894640689	10171.5	-0.0872645	0.0513234	-1.70029	0.0890772	0.999729	Not DEG
SRP19	4947.47	4487.75	5383.52	5024.82	4717.60939921093	5204.16837479083	4960.89	-0.141685	0.0833872	-1.69912	0.0892971	0.999729	Not DEG
CARM1	9461.82	8696.63	8408.45	8427.58	9079.22347062226	8418.01635487218	8748.62	0.108747	0.0640058	1.69902	0.0893156	0.999729	Not DEG
NME1-NME2	1001.71	878.836	871.308	559.572	940.272732052522	715.439993901393	827.856	0.395957	0.233089	1.69874	0.0893681	0.999729	Not DEG
H3C6	0	0	8.95946	4.35804	0	6.65875082577565	3.32938	-5.16182	3.03969	-1.69814	0.0894808	0.999729	Not DEG
EBPL	1452.59	1444.85	1093.05	1337.05	1448.7201310418	1215.05051510426	1331.89	0.252353	0.148616	1.69803	0.0895028	0.999729	Not DEG
USP21	1357.08	1327.43	1174.81	1130.48	1342.25540869839	1152.64250527378	1247.45	0.219939	0.129575	1.69739	0.0896232	0.999729	Not DEG
TFIP11	3963.53	3600.66	4145.99	4209	3782.09285954345	4177.49300560503	3979.79	-0.144055	0.0849007	-1.69674	0.0897451	0.999729	Not DEG
GTPBP4	9180.85	9605.74	9816.21	10310.3	9393.29458270458	10063.2307281806	9728.26	-0.099453	0.0586226	-1.6965	0.0897916	0.999729	Not DEG
DHX8	6633.27	6937.12	7537.15	7128.88	6785.19419187431	7333.01455212125	7059.1	-0.111467	0.0657222	-1.69603	0.089881	0.999729	Not DEG
FBN1	260578	251918	258906	279349	256247.716117231	269127.335427134	262688	-0.0707909	0.041782	-1.69429	0.0902099	0.999729	Not DEG
TNFSF13B	1192.72	1104.51	1016.9	909.959	1148.61534820504	963.428834193465	1056.02	0.25416	0.150054	1.69379	0.0903059	0.999729	Not DEG
ERRFI1	7199.65	7088.48	7441.95	7960.4	7144.06513854146	7701.1744481087	7422.62	-0.108805	0.0642601	-1.6932	0.0904177	0.999729	Not DEG
SLC45A1	194.345	182.556	113.113	132.484	188.450335428643	122.79881144134	155.625	0.615749	0.363878	1.69219	0.0906102	0.999729	Not DEG
SF3B3	24401.9	24969.8	25742.8	25929.5	24685.8611076753	25836.120096811	25261	-0.0656495	0.0387959	-1.69218	0.0906119	0.999729	Not DEG
DICER1	9137.54	8608.56	9193.53	9994.73	8873.05074698993	9594.12838750113	9233.59	-0.113301	0.066961	-1.69204	0.0906378	0.999729	Not DEG
OFD1	2209.98	2261.31	1975.56	1999.47	2235.64278065469	1987.51504675832	2111.58	0.169761	0.100407	1.69072	0.0908901	0.999729	Not DEG
KRBA1	778.49	910.944	695.478	680.726	844.717134969504	688.102037157157	766.41	0.296911	0.175688	1.69	0.0910289	0.999729	Not DEG
PHLDA1	30221.2	28601.6	28470.9	27243.9	29411.4072409946	27857.3905649716	28634.4	0.0783264	0.0463676	1.68925	0.0911719	0.999729	Not DEG
HNRNPA1	85802.7	89435.8	90710.1	91724.5	87619.2667247043	91217.3055747213	89418.3	-0.0580206	0.0343634	-1.68844	0.0913265	0.999729	Not DEG
ZDHHC7	6001.37	12225.7	4300.54	5557.37	9113.55156943205	4928.95717937438	7021.25	0.886737	0.525572	1.68718	0.0915682	0.999729	Not DEG
FJX1	5881.43	5710.6	5487.67	5200.89	5796.01666242359	5344.27765649923	5570.15	0.1173	0.0695376	1.68686	0.0916303	0.999729	Not DEG
NLN	7845.98	7926.96	8556.29	8302.07	7886.4690637247	8429.17613299698	8157.82	-0.095746	0.0567668	-1.68666	0.0916695	0.999729	Not DEG
FGF17	18.8792	0	0	0	9.43960919503715	0	4.7198	5.69549	3.37738	1.68636	0.0917256	0.999729	Not DEG
DCHS2	18.8792	0	0	0	9.43960919503715	0	4.7198	5.69549	3.37738	1.68636	0.0917256	0.999729	Not DEG
SHISA3	18.8792	0	0	0	9.43960919503715	0	4.7198	5.69549	3.37738	1.68636	0.0917256	0.999729	Not DEG
LKAAEAR1	18.8792	0	0	0	9.43960919503715	0	4.7198	5.69549	3.37738	1.68636	0.0917256	0.999729	Not DEG
ZFP2	7.7738	34.8599	55.9966	63.6274	21.3168463341984	59.8120104906592	40.5644	-1.4783	0.876635	-1.68633	0.091732	0.999729	Not DEG
CARD16	649.667	640.321	791.792	778.346	644.994242229601	785.069192691657	715.032	-0.283502	0.168237	-1.68513	0.0919627	0.999729	Not DEG
PLPP1	3621.48	3938.25	3559.15	3210.13	3779.86464183697	3384.63923625335	3582.25	0.160314	0.0951784	1.68435	0.0921138	0.999729	Not DEG
STS	5992.49	6283.04	5441.75	5838.9	6137.76187587621	5640.32757907094	5889.04	0.121704	0.0722663	1.6841	0.0921618	0.999729	Not DEG
F2R	39304.3	39842.1	37456.1	38439.7	39573.2108091498	37947.9031524638	38760.6	0.0604439	0.0358943	1.68394	0.0921929	0.999729	Not DEG
VAPB	6846.49	7064.63	7548.35	7379.03	6955.56316529216	7463.6899692319	7209.63	-0.101385	0.0602355	-1.68315	0.092346	0.999729	Not DEG
RNF126	4344.44	4609.76	3891.77	4227.3	4477.10199560512	4059.53253065993	4268.32	0.140987	0.0837853	1.68272	0.0924302	0.999729	Not DEG
CPSF3	5188.45	5593.18	5890.85	5833.67	5390.81607261371	5862.25925761387	5626.54	-0.1205	0.0716375	-1.68209	0.092552	0.999729	Not DEG
SPSB4	0	0	19.0389	0	0	9.51942779365732	4.75971	-5.6759	3.3745	-1.682	0.0925693	0.999729	Not DEG
CALCA	0	0	19.0389	0	0	9.51942779365732	4.75971	-5.6759	3.3745	-1.682	0.0925693	0.999729	Not DEG
NUP62CL	0	0	19.0389	0	0	9.51942779365732	4.75971	-5.6759	3.3745	-1.682	0.0925693	0.999729	Not DEG
H2BC7	0	0	19.0389	0	0	9.51942779365732	4.75971	-5.6759	3.3745	-1.682	0.0925693	0.999729	Not DEG
KRT39	0	0	19.0389	0	0	9.51942779365732	4.75971	-5.6759	3.3745	-1.682	0.0925693	0.999729	Not DEG
SCML1	4225.61	4217.13	4884.03	4415.57	4221.37172352104	4649.79637690358	4435.58	-0.138872	0.0826423	-1.68039	0.0928809	0.999729	Not DEG
C11orf71	154.365	179.804	119.833	88.904	167.084526220038	104.368408492674	135.726	0.682857	0.406371	1.68038	0.0928837	0.999729	Not DEG
PDXK	7686.06	8133.36	7313.16	7410.41	7909.71366315331	7361.7859823785	7635.75	0.103755	0.0617456	1.68035	0.0928886	0.999729	Not DEG
DYRK3	2967.37	2621.83	3143.65	3128.2	2794.6000521126	3135.92614594754	2965.26	-0.166868	0.0993231	-1.68005	0.0929479	0.999729	Not DEG
HMGXB3	8380.15	7825.13	8807.15	8613.23	8102.64068010055	8710.19062843044	8406.42	-0.104504	0.0622535	-1.67869	0.0932125	0.999729	Not DEG
NFATC2	310.952	201.82	353.899	377.406	256.386143908266	365.652504297461	311.019	-0.515036	0.306861	-1.6784	0.0932687	0.999729	Not DEG
RAB31	11328.6	10990	10328	10656.3	11159.341372249	10492.1495418161	10825.7	0.0886011	0.0528101	1.67773	0.0933998	0.999729	Not DEG
SEC11C	1736.89	1824.64	2089.79	1961.12	1780.76424141671	2025.456236646	1903.11	-0.184938	0.110267	-1.67719	0.0935061	0.999729	Not DEG
MSN	83206.3	85273.7	85857.4	89941.2	84239.9987188079	87899.3163953669	86069.7	-0.0613886	0.0366033	-1.67713	0.0935163	0.999729	Not DEG
WDFY2	5770.38	5670.24	6160.75	6150.07	5720.30750396066	6155.4080049602	5937.86	-0.105859	0.0631742	-1.67567	0.0938021	0.999729	Not DEG
MARCKS	86446.8	76600	76373.8	76870.6	81523.433494394	76622.2043394774	79072.8	0.0893712	0.0533387	1.67554	0.093828	0.999729	Not DEG
CCN1	128950	125717	141017	127956	127333.108803591	134486.930905574	130910	-0.0788106	0.0470385	-1.67545	0.0938464	0.999729	Not DEG
DCPS	2208.87	2421.85	2724.8	2514.59	2315.35700887591	2619.69270449879	2467.52	-0.177137	0.105766	-1.6748	0.0939735	0.999729	Not DEG
BRD9	4261.15	4396.93	4720.52	4692.74	4329.04223892526	4706.62696946487	4517.83	-0.120398	0.0718891	-1.67477	0.0939791	0.999729	Not DEG
F3	893.987	1032.04	1162.49	1135.71	963.011469050794	1149.09769964416	1056.05	-0.253779	0.151544	-1.67462	0.0940087	0.999729	Not DEG
MYO10	18738.2	18109.7	16955.8	17850.5	18423.9479712107	17403.1567266952	17913.6	0.0818909	0.0489048	1.6745	0.094033	0.999729	Not DEG
LONP2	9127.55	9870.86	9734.45	11007.5	9499.20091314824	10370.9964011978	9935.1	-0.126854	0.0757565	-1.67449	0.0940338	0.999729	Not DEG
IMMP2L	205.45	222.92	128.792	157.761	214.185092270784	143.27665678881	178.731	0.578368	0.345417	1.6744	0.0940511	0.999729	Not DEG
IDH1	8405.69	8562.69	8129.59	7699.79	8484.19293022844	7914.68837942091	8199.44	0.100686	0.0601392	1.67421	0.0940896	0.999729	Not DEG
CHN2	0	6.42156	10.0794	34.8643	3.21077997401361	22.4718578620197	12.8413	-2.78194	1.66195	-1.6739	0.0941495	0.999729	Not DEG
EXO1	3568.17	3458.47	3194.05	3196.19	3513.32049529506	3195.11734483353	3354.22	0.136767	0.0817118	1.67377	0.0941758	0.999729	Not DEG
H6PD	8302.41	8078.32	7752.17	7564.69	8190.36816860898	7658.43009949037	7924.4	0.0969123	0.057917	1.67329	0.0942694	0.999729	Not DEG
NRTN	0	18.3473	0	0	9.1736570686103	0	4.58683	5.66085	3.38465	1.67251	0.0944241	0.999729	Not DEG
C1orf226	0	18.3473	0	0	9.1736570686103	0	4.58683	5.66085	3.38465	1.67251	0.0944241	0.999729	Not DEG
PARP2	3093.97	3330.04	3479.63	3634.61	3212.00412368062	3557.11818373287	3384.56	-0.147105	0.0879698	-1.67222	0.0944808	0.999729	Not DEG
CANT1	8889.89	4662.97	3991.44	4057.34	6776.43033259157	4024.38775111683	5400.41	0.751687	0.449652	1.67171	0.0945813	0.999729	Not DEG
CALHM4	13.3265	0.917366	0	0	7.1219364028685	0	3.56097	5.2879	3.16415	1.67119	0.0946841	0.999729	Not DEG
GNL3	9065.36	9817.65	9948.36	10368.6	9441.50212441856	10158.5056257267	9800	-0.105485	0.0631396	-1.67066	0.0947897	0.999729	Not DEG
BIVM	3826.93	2222.78	1814.29	2035.2	3024.85286480908	1924.74785849729	2474.8	0.651956	0.390276	1.6705	0.0948202	0.999729	Not DEG
[truncated: 14,818 more rows]

## Sheet: R_vs_C
ID	R_2	R_3	C_1	C_3	baseMeanA	baseMeanB	baseMean	log2FoldChange	lfcSE	stat	pvalue	padj	type
[truncated: 16,056 more rows]

[truncated: 1 more sheets: README]
