# Supplementary material for: Resolvin D1 Modulates the Inflammatory Processes of Human Periodontal Ligament Cells via NF-κB and MAPK Signaling Pathways
Source: Biomedicines. 2025 Dec 10;13(12):3038. doi: 10.3390/biomedicines13123038 (PMC12730625; doi:10.3390/biomedicines13123038)
Supplement: Supplementary file 1 [file biomedicines-13-03038-s001.zip › Supplementry Table S1.xlsx]

## Sheet: Sheet1
Gene	Primer sequence (5′-3′)
TLR1	F: AGAGGAAAAACAAAGCAGCCGA
	R: TCTGTTCCATTTGGCAGTCGTGG
CXCL8	F: CCAGGAAGAAACCACCGGAA
	R: GGCAAAACTGCACCTTCACA
TNF-α	F: GTAGCCCATGTTGTAGCAAACCC
	R: TTATCTCTCAGCTCCACGCCA
IL-1β	F: CCAGGGACAGGATATGGAGCA
	R: TTCAACACGCAGGACAGGTACAG
IL10RB	F: AACAACCCATGACGAAACGG
	R: AGGGGAGAAGGCGTACTTTG
TLR4	F: CGTTTTATCACGGAGGTGGTTC
	R: GGGAGGTTGTCGGGGATTTT
MyD88	F: CGGATGGTGGTGGTTGTCTC
	R: TCTGATGGGCACCTGGAGAG
GAPDH	F: GCACCGTCAAGGCTGAGAAC
	R: TGGTGAAGACGCCAGTGGA
