# Supplementary material for: Resolvin D1 Modulates the Inflammatory Processes of Human Periodontal Ligament Cells via NF-κB and MAPK Signaling Pathways
Source: Biomedicines. 2025 Dec 10;13(12):3038. doi: 10.3390/biomedicines13123038 (PMC12730625; doi:10.3390/biomedicines13123038)
Supplement: Supplementary file 1 [file biomedicines-13-03038-s001.zip › Supplementry Table S2.xlsx]

## Sheet: Sheet1
KEGG pathway enrichment of DEGs in LPS versus control
ID	Description	GeneRatio	pvalue	qvalue	geneSymbol
hsa04060	Cytokine-cytokine receptor interaction	32/240	1.08217e-10	7.02463e-09	CXCL1/PRL/IL23A/IL12RB1/IL15RA/TNFRSF10D/NGFR/IL1RL1/IL12A/CCL3L1/CXCL11/CXCL16/ACKR3/CXCL3/CXCL5/CXCL6/CXCL8/IL6/TNFSF10/TNFSF13B/CXCL10/CCL2/CCL5/CXCL2/IL1B/IL15/CCL13/IL32/IL17D/IL22RA1/IL18R1/TNFSF8
hsa04668	TNF signaling pathway	16/240	1.46937e-07	2.86141e-06	CXCL1/CXCL3/CXCL5/CXCL6/IL6/TNFAIP3/CASP10/CXCL10/MLKL/CCL2/CCL5/CXCL2/IL1B/IL15/ICAM1/IL18R1
hsa04064	NF-kappa B signaling pathway	12/240	5.02434e-05	0.000444739	CXCL1/TRIM25/CXCL3/CXCL8/MYD88/TNFAIP3/TNFSF13B/CXCL2/IL1B/CCL13/ICAM1/DDX58
hsa04620	Toll-like receptor signaling pathway	13/240	1.01461e-05	0.000131722	TLR3/IL12A/IRF7/CCL3L1/CXCL11/CXCL8/IL6/TLR1/MYD88/CXCL10/CCL5/IL1B/STAT1
hsa04010	MAPK signaling pathway	8/240	0.640499	0.821544	IGF1/NGFR/FLT3LG/MYD88/CACNG4/IL1B/RASGRP3/CACNA2D4
KEGG pathway enrichment of DEGs in LPS+ RvD1 versus LPS
ID	Description	GeneRatio	pvalue	qvalue	geneSymbol
hsa04060	Cytokine-cytokine receptor interaction	4/53	0.124055	0.679924	IL6ST/TNFRSF9/CCL3L1/TNFSF8
hsa04620	Toll-like receptor signaling pathway	2/53	0.146311	0.679924	CCL3L1/FOS
hsa04010	MAPK signaling pathway	2/53	0.574707	0.717009	PLA2G4B/FOS
hsa04668	TNF signaling pathway	1/53	0.520553	0.71087	FOS
KEGG pathway enrichment of DEGs in LPS+ RvD1 versus control
ID	Description	GeneRatio	pvalue	qvalue	geneSymbol
hsa04060	Cytokine-cytokine receptor interaction	29/233	4.37191e-09	1.76717e-07	CNTF/IL6ST/CCL20/CXCL1/TNFRSF9/IL12RB1/IL15RA/TNFRSF10D/IL1RL1/CXCL11/CXCL16/TNFRSF8/ACKR3/CXCL3/CXCL5/CXCL6/CXCL8/IL6/TNFSF10/TNFSF13B/CXCL10/CCL2/CCL5/CXCL2/IL1A/IL15/IL32/CCR1/IL22RA1
hsa04668	TNF signaling pathway	14/233	3.25708e-06	5.06364e-05	CCL20/CXCL1/CXCL3/CXCL5/CXCL6/IL6/TNFAIP3/MMP3/CXCL10/MLKL/CCL2/CCL5/CXCL2/IL15
hsa04064	NF-kappa B signaling pathway	9/233	0.0028229	0.0203758	CXCL1/TRIM25/CXCL3/CXCL8/MYD88/TNFAIP3/TNFSF13B/CXCL2/DDX58
hsa04620	Toll-like receptor signaling pathway	9/233	0.0028229	0.0203758	TLR3/IRF7/CXCL11/CXCL8/IL6/MYD88/CXCL10/CCL5/STAT1
hsa04010	MAPK signaling pathway	5/233	0.927586	0.834226	FGF20/IGF1/FLT3LG/MYD88/IL1A
